# Supplementary material for: An origami paper-based nanoformulated immunosensor detects picograms of VEGF-C per milliliter of blood
Source: Commun Biol. 2021 Jan 26;4:121. doi: 10.1038/s42003-020-01607-8 (PMC7838172; doi:10.1038/s42003-020-01607-8)
Supplement: Supplementary file 3 — Supplementary Data 1 [file 42003_2020_1607_MOESM3_ESM.xlsx]

## Sheet: Sheet1
figure 2																																				figure 3							figure 4
fig 2a											fig 2b											fig 2c							fig 2d							fig 3a							fig 4a
	curve a1		curve a2		curve a3		curve a4		curve a5			curve b1		curve b2		curve b3		curve b4		curve b5			curve c1		curve c2		curve c3			curve d1		curve d2		curve d3		concentration of NMB	peak currents			mean	SD		interference	peak currents			mean	SD
-0.00244	3.54919e-07	-0.00244	1.31897e-06	-0.00244	4.40735e-06	0.00244	3.96729e-07	0.00244	-4.88892e-08		-0.59998	-1.28174e-08	-0.59998	--	-0.59998	1.35223e-05	-0.59998	1.18052e-05	-0.59998	-2.16675e-09		-0.00244	3.54919e-07	-0.06244	5.51758e-07	-0.06244	6.13403e-07		-0.59998	-1.28174e-08	-0.59998	1.68915e-06	-0.59998	1.54846e-06		0.5 mg mL-1	2.04041e-06			2.04041e-06	--		VEGF-C	1.33429e-05	1.32779e-05	1.31677e-05	1.32628e-05	8.85664e-08
-0.00488	3.47321e-07	-0.00488	1.30005e-06	-0.00488	3.67096e-06	0.00488	7.93457e-07	0.00488	-3.58582e-08		-0.59494	4.04053e-06	-0.59494	1.37268e-05	-0.59494	6.65283e-06	-0.59494	7.88977e-06	-0.59494	1.77399e-06		-0.00488	3.47321e-07	-0.06488	5.28564e-07	-0.06488	5.9021e-07		-0.59494	4.04053e-06	-0.59494	1.67511e-06	-0.59494	1.52924e-06		1 mg mL-1	9.80286e-06	9.2926e-06	8.78357e-06	9.29301e-06	5.09645e-07		VEGF-C+EGFR	1.28573e-05	1.21072e-05	1.16881e-05	1.22175e-05	5.92357e-07
-0.00732	3.38989e-07	-0.00732	1.28143e-06	-0.00732	3.14941e-06	0.00732	8.45337e-07	0.00732	-2.91595e-08		-0.5899	3.28064e-06	-0.5899	6.10657e-06	-0.5899	5.73425e-06	-0.5899	7.12683e-06	-0.5899	1.69861e-06		-0.00732	3.38989e-07	-0.06732	5.07202e-07	-0.06732	5.69458e-07		-0.5899	3.28064e-06	-0.5899	1.65924e-06	-0.5899	1.51123e-06		2 mg mL-1	2.61819e-05	2.52014e-05	2.47739e-05	2.53857e-05	7.21873e-07		VEGF-C+PD-L1	1.39e-05	1.39e-05	1.38e-05	1.38667e-05	5.7735e-08
-0.00977	3.2959e-07	-0.00977	1.26434e-06	-0.00977	2.75848e-06	0.00977	8.3313e-07	0.00977	-2.16217e-08		-0.58487	2.99377e-06	-0.58487	5.1178e-06	-0.58487	5.32227e-06	-0.58487	6.7301e-06	-0.58487	1.64215e-06		-0.00977	3.2959e-07	-0.06977	4.8584e-07	-0.06977	5.48706e-07		-0.58487	2.99377e-06	-0.58487	1.65192e-06	-0.58487	1.49323e-06		4 mg mL-1	2.31439e-05	2.27002e-05	2.25943e-05	2.28128e-05	2.91589e-07		VEGF-C+CEA	1.29e-05	1.3e-05	1.29e-05	1.29333e-05	5.7735e-08
-0.01221	3.21472e-07	-0.01221	1.25e-06	-0.01221	2.45331e-06	0.01221	9.95789e-07	0.01221	-1.84174e-08		-0.57983	2.81982e-06	-0.57983	4.71802e-06	-0.57983	5.06592e-06	-0.57983	6.4585e-06	-0.57983	1.59485e-06		-0.01221	3.21472e-07	-0.07221	4.65546e-07	-0.07221	5.28259e-07		-0.57983	2.81982e-06	-0.57983	1.64001e-06	-0.57983	1.47522e-06		8 mg mL-1	2.23083e-05	2.23389e-05	2.2168e-05	2.22717e-05	9.11293e-08		VEGF-C+NSE	1.29034e-05	1.2877e-05	1.27961e-05	1.28588e-05	5.59092e-08
-0.01465	3.11462e-07	-0.01465	1.23077e-06	-0.01465	2.20856e-06	0.01465	9.79309e-07	0.01465	-1.57684e-08		-0.5748	2.71057e-06	-0.5748	4.49219e-06	-0.5748	4.89136e-06	-0.5748	6.25708e-06	-0.5748	1.55121e-06		-0.01465	3.11462e-07	-0.07465	4.45618e-07	-0.07465	5.08728e-07		-0.5748	2.71057e-06	-0.5748	1.633e-06	-0.5748	1.45844e-06									VEGF-C+AA	1.37969e-05	1.38481e-05	1.34075e-05	1.36842e-05	2.40964e-07
-0.01709	3.04169e-07	-0.01709	1.21429e-06	-0.01709	2.00562e-06	0.01709	9.6344e-07	0.01709	-9.27124e-09		-0.56976	2.63184e-06	-0.56976	4.34387e-06	-0.56976	4.76227e-06	-0.56976	6.10754e-06	-0.56976	1.51184e-06		-0.01709	3.04169e-07	-0.07709	4.28772e-07	-0.07709	4.92249e-07		-0.56976	2.63184e-06	-0.56976	1.62384e-06	-0.56976	1.44257e-06		fig 3b							VEGF-C+UA	1.32135e-05	1.31433e-05	1.29694e-05	1.31087e-05	1.25668e-07
-0.01953	2.97882e-07	-0.01953	1.19812e-06	-0.01953	1.8338e-06	0.01953	9.49707e-07	0.01953	-6.96716e-09		-0.56473	2.56531e-06	-0.56473	4.2395e-06	-0.56473	4.65088e-06	-0.56473	5.98334e-06	-0.56473	1.47614e-06		-0.01953	2.97882e-07	-0.07953	4.13879e-07	-0.07953	4.75861e-07		-0.56473	2.56531e-06	-0.56473	1.61224e-06	-0.56473	1.42853e-06		ratio of mixture	peak currents			mean	SD
-0.02197	2.89246e-07	-0.02197	1.18408e-06	-0.02197	1.68823e-06	0.02197	9.43298e-07	0.02197	-7.82776e-09		-0.55969	2.51923e-06	-0.55969	4.16992e-06	-0.55969	4.57153e-06	-0.55969	5.87927e-06	-0.55969	1.44104e-06		-0.02197	2.89246e-07	-0.08197	3.96576e-07	-0.08197	4.59503e-07		-0.55969	2.51923e-06	-0.55969	1.61011e-06	-0.55969	1.40991e-06		01:01:00	6.28998e-06	6.06323e-06	5.80719e-06	6.05347e-06	2.41543e-07		fig 4b
-0.02441	2.8009e-07	-0.02441	1.16852e-06	-0.02441	1.56006e-06	0.02441	9.30481e-07	0.02441	-4.87366e-09		-0.55466	2.47864e-06	-0.55466	4.11652e-06	-0.55466	4.50592e-06	-0.55466	5.79932e-06	-0.55466	1.40411e-06		-0.02441	2.8009e-07	-0.08441	3.80035e-07	-0.08441	4.42688e-07		-0.55466	2.47864e-06	-0.55466	1.60706e-06	-0.55466	1.39618e-06		01:02:00	1.5177e-05	1.452e-05	1.38315e-05	1.45095e-05	6.72811e-07			1		2		3
-0.02686	2.73499e-07	-0.02686	1.15173e-06	-0.02686	1.45142e-06	0.02686	9.25598e-07	0.02686	-3.87878e-09		-0.54962	2.45422e-06	-0.54962	4.086e-06	-0.54962	4.45435e-06	-0.54962	5.73157e-06	-0.54962	1.37482e-06		-0.02686	2.73499e-07	-0.08686	3.6496e-07	-0.08686	4.27612e-07		-0.54962	2.45422e-06	-0.54962	1.59729e-06	-0.54962	1.38184e-06		01:05:00	2.61819e-05	2.52014e-05	2.47739e-05	2.53857e-05	7.21873e-07		-0.59998	1.24969e-05	-0.59998	1.28052e-05	-0.59998	1.28387e-05
-0.0293	2.66174e-07	-0.0293	1.13342e-06	-0.0293	1.35468e-06	0.0293	9.23157e-07	0.0293	-3.68652e-09		-0.54459	2.43042e-06	-0.54459	4.07074e-06	-0.54459	4.40887e-06	-0.54459	5.6803e-06	-0.54459	1.34277e-06		-0.0293	2.66174e-07	-0.0893	3.52203e-07	-0.0893	4.14093e-07		-0.54459	2.43042e-06	-0.54459	1.58997e-06	-0.54459	1.3681e-06		01:08:00	2.07648e-05	2.08505e-05	2.07306e-05	2.0782e-05	6.17659e-08		-0.59494	8.58459e-06	-0.59494	8.88977e-06	-0.59494	8.92944e-06
-0.03174	2.57477e-07	-0.03174	1.11847e-06	-0.03174	1.2674e-06	0.03174	9.22852e-07	0.03174	-3.17383e-10		-0.53955	2.41455e-06	-0.53955	4.06921e-06	-0.53955	4.38232e-06	-0.53955	5.64337e-06	-0.53955	1.31134e-06		-0.03174	2.57477e-07	-0.09174	3.38623e-07	-0.09174	4.00848e-07		-0.53955	2.41455e-06	-0.53955	1.58661e-06	-0.53955	1.35315e-06		01:10:00	1.42056e-05	1.39633e-05	1.33496e-05	1.38395e-05	4.41224e-07		-0.5899	7.85522e-06	-0.5899	8.12683e-06	-0.5899	8.16956e-06
-0.03418	2.49695e-07	-0.03418	1.10382e-06	-0.03418	1.18652e-06	0.03418	9.23157e-07	0.03418	-1.31226e-09		-0.53452	2.4054e-06	-0.53452	4.08447e-06	-0.53452	4.36401e-06	-0.53452	5.61591e-06	-0.53452	1.28052e-06		-0.03418	2.49695e-07	-0.09418	3.25134e-07	-0.09418	3.86383e-07		-0.53452	2.4054e-06	-0.53452	1.58661e-06	-0.53452	1.34094e-06									-0.58487	7.48596e-06	-0.58487	7.7301e-06	-0.58487	7.77588e-06
-0.03662	2.40692e-07	-0.03662	1.08673e-06	-0.03662	1.11603e-06	0.03662	9.2865e-07	0.03662	-9.30786e-10		-0.52948	2.40356e-06	-0.52948	4.11224e-06	-0.52948	4.35822e-06	-0.52948	5.60126e-06	-0.52948	1.25061e-06		-0.03662	2.40692e-07	-0.09662	3.11401e-07	-0.09662	3.72711e-07		-0.52948	2.40356e-06	-0.52948	1.58203e-06	-0.52948	1.32965e-06		fig 3c							-0.57983	7.23877e-06	-0.57983	7.4585e-06	-0.57983	7.50732e-06
-0.03906	2.32971e-07	-0.03906	1.06934e-06	-0.03906	1.05103e-06	0.03906	9.29871e-07	0.03906	3.66821e-09		-0.52444	2.40814e-06	-0.52444	4.15283e-06	-0.52444	4.36523e-06	-0.52444	5.5979e-06	-0.52444	1.22131e-06		-0.03906	2.32971e-07	-0.09906	2.99927e-07	-0.09906	3.61053e-07		-0.52444	2.40814e-06	-0.52444	1.58325e-06	-0.52444	1.31866e-06		Log2(dilution multiple of antibody)	peak currents						-0.5748	7.05566e-06	-0.5748	7.25708e-06	-0.5748	7.30591e-06
-0.0415	2.27051e-07	-0.0415	1.0553e-06	-0.0415	9.90906e-07	0.0415	9.34448e-07	0.0415	4.31519e-09		-0.51941	2.41974e-06	-0.51941	4.20898e-06	-0.51941	4.38354e-06	-0.51941	5.61469e-06	-0.51941	1.19232e-06		-0.0415	2.27051e-07	-0.1015	2.89734e-07	-0.1015	3.50342e-07		-0.51941	2.41974e-06	-0.51941	1.58173e-06	-0.51941	1.3089e-06		0	6.92657	6.78497	6.60522				-0.56976	6.91467e-06	-0.56976	7.10754e-06	-0.56976	7.15332e-06
-0.04395	2.18994e-07	-0.04395	1.04034e-06	-0.04395	9.35669e-07	0.04395	9.42078e-07	0.04395	2.74048e-09		-0.51437	2.44141e-06	-0.51437	4.2807e-06	-0.51437	4.4101e-06	-0.51437	5.6391e-06	-0.51437	1.16241e-06		-0.04395	2.18994e-07	-0.10395	2.78656e-07	-0.10395	3.38348e-07		-0.51437	2.44141e-06	-0.51437	1.58569e-06	-0.51437	1.30127e-06		1	11.1285	10.3189	9.73846				-0.56473	6.80054e-06	-0.56473	6.98334e-06	-0.56473	7.02393e-06
-0.04639	2.10999e-07	-0.04639	1.02661e-06	-0.04639	8.81042e-07	0.04639	9.49707e-07	0.04639	4.17786e-09		-0.50934	2.46887e-06	-0.50934	4.36462e-06	-0.50934	4.45313e-06	-0.50934	5.67847e-06	-0.50934	1.13159e-06		-0.04639	2.10999e-07	-0.10639	2.65594e-07	-0.10639	3.26111e-07		-0.50934	2.46887e-06	-0.50934	1.59454e-06	-0.50934	1.29425e-06		2	18.2483	16.4081	15.0668				-0.55969	6.70502e-06	-0.55969	6.87927e-06	-0.55969	6.92047e-06
-0.04883	2.04163e-07	-0.04883	1.01013e-06	-0.04883	8.3313e-07	0.04883	9.57031e-07	0.04883	4.47693e-09		-0.5043	2.50946e-06	-0.5043	4.46777e-06	-0.5043	4.50653e-06	-0.5043	5.73248e-06	-0.5043	1.10382e-06		-0.04883	2.04163e-07	-0.10883	2.5473e-07	-0.10883	3.15338e-07		-0.5043	2.50946e-06	-0.5043	1.60889e-06	-0.5043	1.2912e-06		3	20.6262	18.66	17.2733				-0.55466	6.63696e-06	-0.55466	6.79932e-06	-0.55466	6.83716e-06
-0.05127	1.9632e-07	-0.05127	9.92126e-07	-0.05127	7.8949e-07	0.05127	9.65881e-07	0.05127	4.03748e-09		-0.49927	2.56134e-06	-0.49927	4.5871e-06	-0.49927	4.57672e-06	-0.49927	5.79871e-06	-0.49927	1.07239e-06		-0.05127	1.9632e-07	-0.11127	2.453e-07	-0.11127	3.06305e-07		-0.49927	2.56134e-06	-0.49927	1.6272e-06	-0.49927	1.29059e-06		4	20.3439	17.6276	15.8154				-0.54962	6.5799e-06	-0.54962	6.73157e-06	-0.54962	6.77368e-06
-0.05371	1.89178e-07	-0.05371	9.78088e-07	-0.05371	7.45239e-07	0.05371	9.74426e-07	0.05371	6.38733e-09		-0.49423	2.62634e-06	-0.49423	4.72504e-06	-0.49423	4.6637e-06	-0.49423	5.88629e-06	-0.49423	1.04309e-06		-0.05371	1.89178e-07	-0.11371	2.36786e-07	-0.11371	2.96448e-07		-0.49423	2.62634e-06	-0.49423	1.65649e-06	-0.49423	1.29272e-06									-0.54459	6.53931e-06	-0.54459	6.6803e-06	-0.54459	6.7218e-06
-0.05615	1.81061e-07	-0.05615	9.62524e-07	-0.05615	7.04041e-07	0.05615	9.86023e-07	0.05615	4.99878e-09		-0.4892	2.70996e-06	-0.4892	4.88434e-06	-0.4892	4.76654e-06	-0.4892	5.98883e-06	-0.4892	1.0144e-06		-0.05615	1.81061e-07	-0.11615	2.24518e-07	-0.11615	2.85919e-07		-0.4892	2.70996e-06	-0.4892	1.69495e-06	-0.4892	1.29974e-06									-0.53955	6.50818e-06	-0.53955	6.64337e-06	-0.53955	6.67908e-06
-0.05859	1.7218e-07	-0.05859	9.4696e-07	-0.05859	6.65283e-07	0.05859	9.97314e-07	0.05859	5.04761e-09		-0.48416	2.80823e-06	-0.48416	5.06012e-06	-0.48416	4.88525e-06	-0.48416	6.10938e-06	-0.48416	9.84497e-07		-0.05859	1.7218e-07	-0.11859	2.13318e-07	-0.11859	2.7536e-07		-0.48416	2.80823e-06	-0.48416	1.74652e-06	-0.48416	1.31378e-06									-0.53452	6.4917e-06	-0.53452	6.61591e-06	-0.53452	6.65222e-06
-0.06104	1.65344e-07	-0.06104	9.31702e-07	-0.06104	6.28357e-07	0.06104	1.00891e-06	0.06104	8.9386e-09		-0.47913	2.92877e-06	-0.47913	5.25757e-06	-0.47913	5.02655e-06	-0.47913	6.25128e-06	-0.47913	9.53979e-07		-0.06104	1.65344e-07	-0.12104	2.04193e-07	-0.12104	2.66815e-07		-0.47913	2.92877e-06	-0.47913	1.81366e-06	-0.47913	1.33328e-06									-0.52948	6.48407e-06	-0.52948	6.60126e-06	-0.52948	6.63818e-06
-0.06348	1.58234e-07	-0.06348	9.16748e-07	-0.06348	5.91736e-07	0.06348	1.02142e-06	0.06348	9.49097e-09		-0.47409	3.08044e-06	-0.47409	5.47638e-06	-0.47409	5.18585e-06	-0.47409	6.40814e-06	-0.47409	9.24072e-07		-0.06348	1.58234e-07	-0.12348	1.95984e-07	-0.12348	2.58148e-07		-0.47409	3.08044e-06	-0.47409	1.90433e-06	-0.47409	1.36447e-06									-0.52444	6.48987e-06	-0.52444	6.5979e-06	-0.52444	6.63422e-06
-0.06592	1.50848e-07	-0.06592	9.03625e-07	-0.06592	5.55725e-07	0.06592	1.03607e-06	0.06592	7.59583e-09		-0.46906	3.26416e-06	-0.46906	5.7193e-06	-0.46906	5.37018e-06	-0.46906	6.58362e-06	-0.46906	8.96667e-07		-0.06592	1.50848e-07	-0.12592	1.86188e-07	-0.12592	2.48749e-07		-0.46906	3.26416e-06	-0.46906	2.02179e-06	-0.46906	1.40701e-06									-0.51941	6.50635e-06	-0.51941	6.61469e-06	-0.51941	6.64673e-06
-0.06836	1.43158e-07	-0.06836	8.89587e-07	-0.06836	5.19409e-07	0.06836	1.05011e-06	0.06836	9.35669e-09		-0.46402	3.48419e-06	-0.46402	5.9848e-06	-0.46402	5.57617e-06	-0.46402	6.77802e-06	-0.46402	8.6673e-07		-0.06836	1.43158e-07	-0.12836	1.75537e-07	-0.12836	2.388e-07		-0.46402	3.48419e-06	-0.46402	2.17285e-06	-0.46402	1.46512e-06									-0.51437	6.539e-06	-0.51437	6.6391e-06	-0.51437	6.66931e-06
-0.0708	1.35925e-07	-0.0708	8.74023e-07	-0.0708	4.87366e-07	0.0708	1.06598e-06	0.0708	8.88062e-09		-0.45898	3.75183e-06	-0.45898	6.27472e-06	-0.45898	5.80139e-06	-0.45898	6.97852e-06	-0.45898	8.37799e-07		-0.0708	1.35925e-07	-0.1308	1.65955e-07	-0.1308	2.28973e-07		-0.45898	3.75183e-06	-0.45898	2.37091e-06	-0.45898	1.54498e-06									-0.50934	6.58569e-06	-0.50934	6.67847e-06	-0.50934	6.71021e-06
-0.07324	1.2854e-07	-0.07324	8.56628e-07	-0.07324	4.58832e-07	0.07324	1.08124e-06	0.07324	8.32214e-09		-0.45395	4.07867e-06	-0.45395	6.58905e-06	-0.45395	6.05469e-06	-0.45395	7.20099e-06	-0.45395	8.09296e-07		-0.07324	1.2854e-07	-0.13324	1.56891e-07	-0.13324	2.21649e-07		-0.45395	4.07867e-06	-0.45395	2.62177e-06	-0.45395	1.6507e-06									-0.5043	6.64612e-06	-0.5043	6.73248e-06	-0.5043	6.76392e-06
-0.07568	1.21399e-07	-0.07568	8.43201e-07	-0.07568	4.28406e-07	0.07568	1.09802e-06	0.07568	1.06293e-08		-0.44891	4.46777e-06	-0.44891	6.92627e-06	-0.44891	6.33362e-06	-0.44891	7.42804e-06	-0.44891	7.81586e-07		-0.07568	1.21399e-07	-0.13568	1.47339e-07	-0.13568	2.1347e-07		-0.44891	4.46777e-06	-0.44891	2.93091e-06	-0.44891	1.78894e-06									-0.49927	6.72211e-06	-0.49927	6.79871e-06	-0.49927	6.83075e-06
-0.07813	1.14624e-07	-0.07813	8.28552e-07	-0.07813	4.00696e-07	0.07813	1.11542e-06	0.07813	8.59985e-09		-0.44388	4.92584e-06	-0.44388	7.30316e-06	-0.44388	6.64398e-06	-0.44388	7.66638e-06	-0.44388	7.54425e-07		-0.07813	1.14624e-07	-0.13813	1.35376e-07	-0.13813	2.03705e-07		-0.44388	4.92584e-06	-0.44388	3.31085e-06	-0.44388	1.96472e-06									-0.49423	6.81396e-06	-0.49423	6.88629e-06	-0.49423	6.91406e-06
-0.08057	1.0376e-07	-0.08057	8.12073e-07	-0.08057	3.77625e-07	0.08057	1.13464e-06	0.08057	8.48694e-09		-0.43884	5.46356e-06	-0.43884	7.71118e-06	-0.43884	7.00134e-06	-0.43884	7.90533e-06	-0.43884	7.26776e-07		-0.08057	1.0376e-07	-0.14057	1.24634e-07	-0.14057	1.93787e-07		-0.43884	5.46356e-06	-0.43884	3.7677e-06	-0.43884	2.19208e-06									-0.4892	6.92322e-06	-0.4892	6.98883e-06	-0.4892	7.01813e-06
-0.08301	9.81445e-08	-0.08301	7.97729e-07	-0.08301	3.54492e-07	0.08301	1.15295e-06	0.08301	1.20636e-08		-0.43381	6.07666e-06	-0.43381	8.15277e-06	-0.43381	7.40082e-06	-0.43381	8.14093e-06	-0.43381	7.01965e-07		-0.08301	9.81445e-08	-0.14301	1.15479e-07	-0.14301	1.85028e-07		-0.43381	6.07666e-06	-0.43381	4.3045e-06	-0.43381	2.47009e-06									-0.48416	7.05383e-06	-0.48416	7.10938e-06	-0.48416	7.13715e-06
-0.08545	8.95691e-08	-0.08545	7.80945e-07	-0.08545	3.34198e-07	0.08545	1.17004e-06	0.08545	1.20636e-08		-0.42877	6.78345e-06	-0.42877	8.63892e-06	-0.42877	7.85095e-06	-0.42877	8.37714e-06	-0.42877	6.7688e-07		-0.08545	8.95691e-08	-0.14545	1.06995e-07	-0.14545	1.7746e-07		-0.42877	6.78345e-06	-0.42877	4.91699e-06	-0.42877	2.8067e-06									-0.47913	7.19818e-06	-0.47913	7.25128e-06	-0.47913	7.27203e-06
-0.08789	8.15735e-08	-0.08789	7.65686e-07	-0.08789	3.14972e-07	0.08789	1.1908e-06	0.08789	1.08124e-08		-0.42374	7.57629e-06	-0.42374	9.17786e-06	-0.42374	8.35693e-06	-0.42374	8.60114e-06	-0.42374	6.53198e-07		-0.08789	8.15735e-08	-0.14789	9.54285e-08	-0.14789	1.67877e-07		-0.42374	7.57629e-06	-0.42374	5.60455e-06	-0.42374	3.20862e-06									-0.47409	7.36603e-06	-0.47409	7.40814e-06	-0.47409	7.43073e-06
-0.09033	7.33337e-08	-0.09033	7.53784e-07	-0.09033	2.9657e-07	0.09033	1.20972e-06	0.09033	1.22925e-08		-0.4187	8.45093e-06	-0.4187	9.76379e-06	-0.4187	8.9267e-06	-0.4187	8.82758e-06	-0.4187	6.30768e-07		-0.09033	7.33337e-08	-0.15033	8.26416e-08	-0.15033	1.57074e-07		-0.4187	8.45093e-06	-0.4187	6.37177e-06	-0.4187	3.67859e-06									-0.46906	7.55249e-06	-0.46906	7.58362e-06	-0.46906	7.60406e-06
-0.09277	6.49719e-08	-0.09277	7.3822e-07	-0.09277	2.84821e-07	0.09277	1.23199e-06	0.09277	1.12366e-08		-0.41367	9.40643e-06	-0.41367	1.04102e-05	-0.41367	9.56238e-06	-0.41367	9.0378e-06	-0.41367	6.09009e-07		-0.09277	6.49719e-08	-0.15277	6.99768e-08	-0.15277	1.47034e-07		-0.41367	9.40643e-06	-0.41367	7.20551e-06	-0.41367	4.21143e-06									-0.46402	7.75604e-06	-0.46402	7.77802e-06	-0.46402	7.79236e-06
-0.09521	5.66406e-08	-0.09521	7.21741e-07	-0.09521	2.72827e-07	0.09521	1.25031e-06	0.09521	1.12335e-08		-0.40863	1.04227e-05	-0.40863	1.11096e-05	-0.40863	1.02612e-05	-0.40863	9.2414e-06	-0.40863	5.88043e-07		-0.09521	5.66406e-08	-0.15521	5.98755e-08	-0.15521	1.38306e-07		-0.40863	1.04227e-05	-0.40863	8.09387e-06	-0.40863	4.80835e-06									-0.45898	7.96326e-06	-0.45898	7.97852e-06	-0.45898	7.9892e-06
-0.09766	4.94995e-08	-0.09766	7.07703e-07	-0.09766	2.5882e-07	0.09766	1.27045e-06	0.09766	1.29456e-08		-0.40359	1.15009e-05	-0.40359	1.18741e-05	-0.40359	1.103e-05	-0.40359	9.4401e-06	-0.40359	5.68542e-07		-0.09766	4.94995e-08	-0.15766	4.90417e-08	-0.15766	1.28662e-07		-0.40359	1.15009e-05	-0.40359	9.03412e-06	-0.40359	5.45593e-06									-0.45395	8.19244e-06	-0.45395	8.20099e-06	-0.45395	8.2074e-06
-0.1001	4.0863e-08	-0.1001	6.93359e-07	-0.1001	2.4646e-07	0.1001	1.29303e-06	0.1001	1.0968e-08		-0.39856	1.26251e-05	-0.39856	1.26907e-05	-0.39856	1.18564e-05	-0.39856	9.6393e-06	-0.39856	5.49988e-07		-0.1001	4.0863e-08	-0.1601	3.63892e-08	-0.1601	1.17371e-07		-0.39856	1.26251e-05	-0.39856	1.00113e-05	-0.39856	6.1615e-06									-0.44891	8.43445e-06	-0.44891	8.42804e-06	-0.44891	8.43109e-06
-0.10254	3.13019e-08	-0.10254	6.7749e-07	-0.10254	2.33337e-07	0.09766	8.02002e-07	0.09766	4.46777e-09		-0.39352	1.37885e-05	-0.39352	1.3562e-05	-0.39352	1.2738e-05	-0.39352	9.8456e-06	-0.39352	5.33295e-07		-0.10254	3.13019e-08	-0.16254	2.10785e-08	-0.16254	1.05072e-07		-0.39352	1.37885e-05	-0.39352	1.10156e-05	-0.39352	6.90063e-06									-0.44388	8.6792e-06	-0.44388	8.66638e-06	-0.44388	8.66699e-06
-0.10498	2.38953e-08	-0.10498	6.61926e-07	-0.10498	2.20612e-07	0.09521	5.67017e-07	0.09521	4.78821e-09		-0.38849	1.49686e-05	-0.38849	1.44745e-05	-0.38849	1.36633e-05	-0.38849	1.00568e-05	-0.38849	5.17151e-07		-0.10498	2.38953e-08	-0.16498	8.1665e-09	-0.16498	9.38721e-08		-0.38849	1.49686e-05	-0.38849	1.20288e-05	-0.38849	7.66479e-06									-0.43884	8.92731e-06	-0.43884	8.90533e-06	-0.43884	8.90167e-06
-0.10742	1.53442e-08	-0.10742	6.44836e-07	-0.10742	2.06696e-07	0.09277	4.10095e-07	0.09277	2.11182e-09		-0.38345	1.61533e-05	-0.38345	1.54181e-05	-0.38345	1.46188e-05	-0.38345	1.02839e-05	-0.38345	5.01709e-07		-0.10742	1.53442e-08	-0.16742	-4.53186e-09	-0.16742	8.35876e-08		-0.38345	1.61533e-05	-0.38345	1.30475e-05	-0.38345	8.44269e-06									-0.43381	9.17358e-06	-0.43381	9.14093e-06	-0.43381	9.13605e-06
-0.10986	5.37415e-09	-0.10986	6.30493e-07	-0.10986	1.9104e-07	0.09033	2.93213e-07	0.09033	-7.41577e-10		-0.37842	1.73309e-05	-0.37842	1.63812e-05	-0.37842	1.55835e-05	-0.37842	1.05262e-05	-0.37842	4.87915e-07		-0.10986	5.37415e-09	-0.16986	-2.14478e-08	-0.16986	7.12891e-08		-0.37842	1.73309e-05	-0.37842	1.40479e-05	-0.37842	9.216e-06									-0.42877	9.41528e-06	-0.42877	9.37714e-06	-0.42877	9.36432e-06
-0.1123	-3.97339e-09	-0.1123	6.17065e-07	-0.1123	1.74927e-07	0.08789	2.00439e-07	0.08789	-1.09558e-09		-0.37338	1.84888e-05	-0.37338	1.73425e-05	-0.37338	1.65375e-05	-0.37338	1.07871e-05	-0.37338	4.74731e-07		-0.1123	-3.97339e-09	-0.1723	-3.84521e-08	-0.1723	5.59387e-08		-0.37338	1.84888e-05	-0.37338	1.50241e-05	-0.37338	9.97528e-06									-0.42374	9.65057e-06	-0.42374	9.60114e-06	-0.42374	9.58801e-06
-0.11475	-1.51855e-08	-0.11475	5.9967e-07	-0.11475	1.60736e-07	0.08545	1.25244e-07	0.08545	-3.49426e-09		-0.36835	1.96127e-05	-0.36835	1.8287e-05	-0.36835	1.74637e-05	-0.36835	1.10526e-05	-0.36835	4.62708e-07		-0.11475	-1.51855e-08	-0.17475	-5.65796e-08	-0.17475	4.09851e-08		-0.36835	1.96127e-05	-0.36835	1.59634e-05	-0.36835	1.07031e-05									-0.4187	9.88068e-06	-0.4187	9.82758e-06	-0.4187	9.7998e-06
-0.11719	-2.20795e-08	-0.11719	5.83496e-07	-0.11719	1.46973e-07	0.08301	6.03333e-08	0.08301	-4.53186e-09		-0.36331	2.06793e-05	-0.36331	1.91937e-05	-0.36331	1.83466e-05	-0.36331	1.13288e-05	-0.36331	4.5163e-07		-0.11719	-2.20795e-08	-0.17719	-7.44019e-08	-0.17719	2.62939e-08		-0.36331	2.06793e-05	-0.36331	1.68649e-05	-0.36331	1.13892e-05									-0.41367	1.01059e-05	-0.41367	1.00378e-05	-0.41367	1.00101e-05
-0.11963	-2.94556e-08	-0.11963	5.70374e-07	-0.11963	1.32172e-07	0.08057	4.85229e-09	0.08057	-4.22974e-09		-0.35828	2.16965e-05	-0.35828	2.00522e-05	-0.35828	1.91794e-05	-0.35828	1.16007e-05	-0.35828	4.41254e-07		-0.11963	-2.94556e-08	-0.17963	-9.22852e-08	-0.17963	1.04248e-08		-0.35828	2.16965e-05	-0.35828	1.77121e-05	-0.35828	1.20221e-05									-0.40863	1.03149e-05	-0.40863	1.02414e-05	-0.40863	1.02081e-05
-0.12207	-3.92151e-08	-0.12207	5.54504e-07	-0.12207	1.16669e-07	0.07813	-4.15039e-08	0.07813	-7.82471e-09		-0.35324	2.26242e-05	-0.35324	2.08499e-05	-0.35324	1.99329e-05	-0.35324	1.18488e-05	-0.35324	4.31549e-07		-0.12207	-3.92151e-08	-0.18207	-1.17798e-07	-0.18207	-8.40149e-09		-0.35324	2.26242e-05	-0.35324	1.85071e-05	-0.35324	1.2594e-05									-0.40359	1.05231e-05	-0.40359	1.04401e-05	-0.40359	1.03998e-05
-0.12451	-4.97742e-08	-0.12451	5.37415e-07	-0.12451	1.03302e-07	0.07568	-8.21838e-08	0.07568	-8.73718e-09		-0.34821	2.34549e-05	-0.34821	2.15598e-05	-0.34821	2.06039e-05	-0.34821	1.20548e-05	-0.34821	4.2276e-07		-0.12451	-4.97742e-08	-0.18451	-1.4624e-07	-0.18451	-2.95776e-08		-0.34821	2.34549e-05	-0.34821	1.92505e-05	-0.34821	1.30902e-05									-0.39856	1.07233e-05	-0.39856	1.06393e-05	-0.39856	1.05917e-05
-0.12695	-5.74036e-08	-0.12695	5.21545e-07	-0.12695	9.06372e-08	0.07324	-1.18347e-07	0.07324	-6.21033e-09		-0.34317	2.41779e-05	-0.34317	2.21768e-05	-0.34317	2.11734e-05	-0.34317	1.22031e-05	-0.34317	4.14734e-07		-0.12695	-5.74036e-08	-0.18695	-1.74255e-07	-0.18695	-5.07507e-08		-0.34317	2.41779e-05	-0.34317	1.99457e-05	-0.34317	1.35086e-05									-0.39352	1.09335e-05	-0.39352	1.08456e-05	-0.39352	1.07861e-05
-0.12939	-6.65894e-08	-0.12939	5.03235e-07	-0.12939	7.88574e-08	0.0708	-1.52557e-07	0.0708	-7.59277e-09		-0.33813	2.47937e-05	-0.33813	2.26819e-05	-0.33813	2.16486e-05	-0.33813	1.22779e-05	-0.33813	4.06555e-07		-0.12939	-6.65894e-08	-0.18939	-2.03125e-07	-0.18939	-7.40967e-08		-0.33813	2.47937e-05	-0.33813	2.05878e-05	-0.33813	1.38333e-05									-0.38849	1.11523e-05	-0.38849	1.10568e-05	-0.38849	1.09924e-05
-0.13184	-7.63855e-08	-0.13184	4.87061e-07	-0.13184	6.35681e-08	0.06836	-1.79871e-07	0.06836	-8.94775e-09		-0.3331	2.52866e-05	-0.3331	2.30807e-05	-0.3331	2.2001e-05	-0.3331	1.22565e-05	-0.3331	3.99384e-07		-0.13184	-7.63855e-08	-0.19184	-2.40265e-07	-0.19184	-1.00281e-07		-0.3331	2.52866e-05	-0.3331	2.1174e-05	-0.3331	1.40482e-05									-0.38345	1.13855e-05	-0.38345	1.12839e-05	-0.38345	1.12085e-05
-0.13428	-8.65784e-08	-0.13428	4.72931e-07	-0.13428	4.76074e-08	0.06592	-2.05597e-07	0.06592	-8.71887e-09		-0.32806	2.56577e-05	-0.32806	2.33411e-05	-0.32806	2.22318e-05	-0.32806	1.21284e-05	-0.32806	3.92548e-07		-0.13428	-8.65784e-08	-0.19428	-2.81067e-07	-0.19428	-1.32385e-07		-0.32806	2.56577e-05	-0.32806	2.16895e-05	-0.32806	1.41339e-05									-0.37842	1.16302e-05	-0.37842	1.15262e-05	-0.37842	1.14429e-05
-0.13672	-9.86023e-08	-0.13672	4.53949e-07	-0.13672	3.53088e-08	0.06348	-2.27509e-07	0.06348	-1.05652e-08		-0.32303	2.58757e-05	-0.32303	2.34642e-05	-0.32303	2.23157e-05	-0.32303	1.18787e-05	-0.32303	3.86139e-07		-0.13672	-9.86023e-08	-0.19672	-3.27454e-07	-0.19672	-1.67603e-07		-0.32303	2.58757e-05	-0.32303	2.20816e-05	-0.32303	1.4064e-05									-0.37338	1.18924e-05	-0.37338	1.17871e-05	-0.37338	1.16965e-05
-0.13916	-1.0675e-07	-0.13916	4.37286e-07	-0.13916	2.19208e-08	0.06104	-2.5061e-07	0.06104	-1.11938e-08		-0.31799	2.59129e-05	-0.31799	2.3428e-05	-0.31799	2.22534e-05	-0.31799	1.15064e-05	-0.31799	3.80219e-07		-0.13916	-1.0675e-07	-0.19916	-3.75061e-07	-0.19916	-2.03949e-07		-0.31799	2.59129e-05	-0.31799	2.23004e-05	-0.31799	1.38192e-05									-0.36835	1.21588e-05	-0.36835	1.20526e-05	-0.36835	1.19562e-05
-0.1416	-1.14685e-07	-0.1416	4.21631e-07	-0.1416	7.02515e-09	0.05859	-2.70477e-07	0.05859	-1.02509e-08		-0.31296	2.57254e-05	-0.31296	2.32289e-05	-0.31296	2.20154e-05	-0.31296	1.10078e-05	-0.31296	3.74207e-07		-0.1416	-1.14685e-07	-0.2016	-4.30328e-07	-0.2016	-2.45026e-07		-0.31296	2.57254e-05	-0.31296	2.22498e-05	-0.31296	1.33751e-05									-0.36331	1.24295e-05	-0.36331	1.23288e-05	-0.36331	1.2225e-05
-0.14404	-1.26007e-07	-0.14404	4.04785e-07	-0.14404	-6.94275e-09	0.05615	-2.87964e-07	0.05615	-1.38489e-08		-0.30792	2.52896e-05	-0.30792	2.28388e-05	-0.30792	2.15728e-05	-0.30792	1.0385e-05	-0.30792	3.68469e-07		-0.14404	-1.26007e-07	-0.20404	-4.97131e-07	-0.20404	-2.93945e-07		-0.30792	2.52896e-05	-0.30792	2.18506e-05	-0.30792	1.27203e-05									-0.35828	1.2699e-05	-0.35828	1.26007e-05	-0.35828	1.24948e-05
-0.14648	-1.36292e-07	-0.14648	3.88275e-07	-0.14648	-1.95343e-08	0.05371	-3.04504e-07	0.05371	-1.45172e-08		-0.30289	2.46082e-05	-0.30289	2.22233e-05	-0.30289	2.09153e-05	-0.30289	9.6694e-06	-0.30289	3.63342e-07		-0.14648	-1.36292e-07	-0.20648	-5.71899e-07	-0.20648	-3.50342e-07		-0.30289	2.46082e-05	-0.30289	2.10431e-05	-0.30289	1.1862e-05									-0.35324	1.29413e-05	-0.35324	1.28488e-05	-0.35324	1.2739e-05
-0.14893	-1.46332e-07	-0.14893	3.69751e-07	-0.14893	-3.14941e-08	0.05127	-3.20374e-07	0.05127	-1.18835e-08		-0.29785	2.36469e-05	-0.29785	2.13863e-05	-0.29785	2.0024e-05	-0.29785	8.88055e-06	-0.29785	3.58734e-07		-0.14893	-1.46332e-07	-0.20893	-6.55518e-07	-0.20893	-4.086e-07		-0.29785	2.36469e-05	-0.29785	1.98015e-05	-0.29785	1.08244e-05									-0.34821	1.31409e-05	-0.34821	1.30548e-05	-0.34821	1.2944e-05
-0.15137	-1.57684e-07	-0.15137	3.48114e-07	-0.15137	-4.35791e-08	0.04883	-3.35419e-07	0.04883	-1.31744e-08		-0.29282	2.23975e-05	-0.29282	2.03094e-05	-0.29282	1.88794e-05	-0.29282	8.06091e-06	-0.29282	3.53943e-07		-0.15137	-1.57684e-07	-0.21137	-7.4646e-07	-0.21137	-4.76074e-07		-0.29282	2.23975e-05	-0.29282	1.81371e-05	-0.29282	9.65808e-06									-0.34317	1.32797e-05	-0.34317	1.32031e-05	-0.34317	1.30936e-05
-0.15381	-1.67755e-07	-0.15381	3.3194e-07	-0.15381	-5.73425e-08	0.04639	-3.50098e-07	0.04639	-1.42181e-08		-0.28778	2.08612e-05	-0.28778	1.89847e-05	-0.28778	1.74882e-05	-0.28778	7.24081e-06	-0.28778	3.49579e-07		-0.15381	-1.67755e-07	-0.21381	-8.52356e-07	-0.21381	-5.54199e-07		-0.28778	2.08612e-05	-0.28778	1.61139e-05	-0.28778	8.42599e-06									-0.33813	1.33429e-05	-0.33813	1.32779e-05	-0.33813	1.31677e-05
-0.15625	-1.79932e-07	-0.15625	3.1308e-07	-0.15625	-7.39746e-08	0.04395	-3.62091e-07	0.04395	-1.37177e-08		-0.28275	1.90677e-05	-0.28275	1.74365e-05	-0.28275	1.58963e-05	-0.28275	6.45523e-06	-0.28275	3.45337e-07		-0.15625	-1.79932e-07	-0.21625	-9.73511e-07	-0.21625	-6.43311e-07		-0.28275	1.90677e-05	-0.28275	1.3856e-05	-0.28275	7.19846e-06									-0.3331	1.33118e-05	-0.3331	1.32565e-05	-0.3331	1.31525e-05
-0.15869	-1.92596e-07	-0.15869	2.92877e-07	-0.15869	-8.40149e-08	0.0415	-3.75183e-07	0.0415	-1.58081e-08		-0.27771	1.70663e-05	-0.27771	1.57111e-05	-0.27771	1.41722e-05	-0.27771	5.73273e-06	-0.27771	3.41309e-07		-0.15869	-1.92596e-07	-0.21869	-1.10413e-06	-0.21869	-7.41882e-07		-0.27771	1.70663e-05	-0.27771	1.15415e-05	-0.27771	6.0321e-06									-0.32806	1.31708e-05	-0.32806	1.31284e-05	-0.32806	1.30276e-05
-0.16113	-2.04559e-07	-0.16113	2.71179e-07	-0.16113	-9.80225e-08	0.03906	-3.87604e-07	0.03906	-1.59241e-08		-0.27267	1.49573e-05	-0.27267	1.38837e-05	-0.27267	1.24136e-05	-0.27267	5.09192e-06	-0.27267	3.37311e-07		-0.16113	-2.04559e-07	-0.22113	-1.25e-06	-0.22113	-8.50525e-07		-0.27267	1.49573e-05	-0.27267	9.35345e-06	-0.27267	4.9823e-06									-0.32303	1.29083e-05	-0.32303	1.28787e-05	-0.32303	1.2785e-05
-0.16357	-2.16583e-07	-0.16357	2.51221e-07	-0.16357	-1.13434e-07	0.03662	-3.98346e-07	0.03662	-1.50696e-08		-0.26764	1.28384e-05	-0.26764	1.20551e-05	-0.26764	1.07185e-05	-0.26764	4.53281e-06	-0.26764	3.34045e-07		-0.16357	-2.16583e-07	-0.22357	-1.40991e-06	-0.22357	-9.71985e-07		-0.26764	1.28384e-05	-0.26764	7.42789e-06	-0.26764	4.06271e-06									-0.31799	1.25241e-05	-0.31799	1.25064e-05	-0.31799	1.24188e-05
-0.16602	-2.32239e-07	-0.16602	2.30347e-07	-0.16602	-1.27838e-07	0.03418	-4.08844e-07	0.03418	-1.88782e-08		-0.2626	1.08295e-05	-0.2626	1.02997e-05	-0.2626	9.16806e-06	-0.2626	4.05933e-06	-0.2626	3.30414e-07		-0.16602	-2.32239e-07	-0.22602	-1.59149e-06	-0.22602	-1.10779e-06		-0.2626	1.08295e-05	-0.2626	5.84232e-06	-0.2626	3.28369e-06									-0.31296	1.20117e-05	-0.31296	1.20078e-05	-0.31296	1.19287e-05
-0.16846	-2.47681e-07	-0.16846	2.09747e-07	-0.16846	-1.43524e-07	0.03174	-4.19037e-07	0.03174	-1.93878e-08		-0.25757	9.00848e-06	-0.25757	8.70209e-06	-0.25757	7.81592e-06	-0.25757	3.6615e-06	-0.25757	3.2724e-07		-0.16846	-2.47681e-07	-0.22846	-1.78711e-06	-0.22846	-1.25977e-06		-0.25757	9.00848e-06	-0.25757	4.58282e-06	-0.25757	2.64523e-06									-0.30792	1.13772e-05	-0.30792	1.1385e-05	-0.30792	1.13161e-05
-0.1709	-2.60437e-07	-0.1709	1.87683e-07	-0.1709	-1.5683e-07	0.0293	-4.29871e-07	0.0293	-1.68884e-08		-0.25253	7.42798e-06	-0.25253	7.29645e-06	-0.25253	6.66962e-06	-0.25253	3.33749e-06	-0.25253	3.23853e-07		-0.1709	-2.60437e-07	-0.2309	-2.00012e-06	-0.2309	-1.42517e-06		-0.25253	7.42798e-06	-0.25253	3.61249e-06	-0.25253	2.13388e-06									-0.30289	1.06523e-05	-0.30289	1.06694e-05	-0.30289	1.0613e-05
-0.17334	-2.76459e-07	-0.17334	1.61316e-07	-0.17334	-1.71143e-07	0.02686	-4.39545e-07	0.02686	-1.83319e-08		-0.2475	6.0965e-06	-0.2475	6.10352e-06	-0.2475	5.72537e-06	-0.2475	3.07404e-06	-0.2475	3.20557e-07		-0.17334	-2.76459e-07	-0.23334	-2.22839e-06	-0.23334	-1.60461e-06		-0.2475	6.0965e-06	-0.2475	2.8689e-06	-0.2475	1.7327e-06									-0.29785	9.85764e-06	-0.29785	9.88055e-06	-0.29785	9.83994e-06
-0.17578	-2.94128e-07	-0.17578	1.37787e-07	-0.17578	-1.89117e-07	0.02441	-4.49219e-07	0.02441	-1.89941e-08		-0.24246	5.00397e-06	-0.24246	5.11597e-06	-0.24246	4.96091e-06	-0.24246	2.85876e-06	-0.24246	3.17688e-07		-0.17578	-2.94128e-07	-0.23578	-2.47589e-06	-0.23578	-1.80115e-06		-0.24246	5.00397e-06	-0.24246	2.31357e-06	-0.24246	1.42496e-06									-0.29282	9.03128e-06	-0.29282	9.06091e-06	-0.29282	9.03162e-06
-0.17822	-3.12836e-07	-0.17822	1.12274e-07	-0.17822	-2.06268e-07	0.02197	-4.57458e-07	0.02197	-1.86981e-08		-0.23743	4.12079e-06	-0.23743	4.31519e-06	-0.23743	4.34323e-06	-0.23743	2.6926e-06	-0.23743	3.14728e-07		-0.17822	-3.12836e-07	-0.23822	-2.74536e-06	-0.23822	-2.01477e-06		-0.23743	4.12079e-06	-0.23743	1.89758e-06	-0.23743	1.19159e-06									-0.28778	8.20804e-06	-0.28778	8.24081e-06	-0.28778	8.22366e-06
-0.18066	-3.33221e-07	-0.18066	8.38318e-08	-0.18066	-2.24243e-07	0.01953	-4.65088e-07	0.01953	-2.08344e-08		-0.23239	3.41888e-06	-0.23239	3.67706e-06	-0.23239	3.84982e-06	-0.23239	2.55313e-06	-0.23239	3.12073e-07		-0.18066	-3.33221e-07	-0.24066	-3.02765e-06	-0.24066	-2.24304e-06		-0.23239	3.41888e-06	-0.23239	1.58356e-06	-0.23239	1.0162e-06									-0.28275	7.41965e-06	-0.28275	7.45523e-06	-0.28275	7.45401e-06
-0.18311	-3.573e-07	-0.18311	5.39246e-08	-0.18311	-2.40662e-07	0.01709	-4.74854e-07	0.01709	-2.06604e-08		-0.22736	2.86194e-06	-0.22736	3.17627e-06	-0.22736	3.4577e-06	-0.22736	2.43878e-06	-0.22736	3.09326e-07		-0.18311	-3.573e-07	-0.24311	-3.32642e-06	-0.24311	-2.48718e-06		-0.22736	2.86194e-06	-0.22736	1.35641e-06	-0.22736	8.83209e-07									-0.27771	6.69418e-06	-0.27771	6.73273e-06	-0.27771	6.73969e-06
-0.18555	-3.78296e-07	-0.18555	2.23389e-08	-0.18555	-2.62238e-07	0.01465	-4.84009e-07	0.01465	-1.9928e-08		-0.22232	2.42645e-06	-0.22232	2.78259e-06	-0.22232	3.146e-06	-0.22232	2.34595e-06	-0.22232	3.06793e-07		-0.18555	-3.78296e-07	-0.24555	-3.63403e-06	-0.24555	-2.7417e-06		-0.22232	2.42645e-06	-0.22232	1.18085e-06	-0.22232	7.85461e-07									-0.27267	6.05185e-06	-0.27267	6.09192e-06	-0.27267	6.10449e-06
-0.18799	-4.03961e-07	-0.18799	-7.8949e-09	-0.18799	-2.82074e-07	0.01221	-4.91028e-07	0.01221	-2.39319e-08		-0.21729	2.08795e-06	-0.21729	2.47894e-06	-0.21729	2.89328e-06	-0.21729	2.27087e-06	-0.21729	3.04291e-07		-0.18799	-4.03961e-07	-0.24799	-3.96332e-06	-0.24799	-3.01361e-06		-0.21729	2.08795e-06	-0.21729	1.05417e-06	-0.21729	7.12311e-07									-0.26764	5.49301e-06	-0.26764	5.53281e-06	-0.26764	5.55499e-06
-0.19043	-4.31976e-07	-0.19043	-4.0863e-08	-0.19043	-3.04199e-07	0.00977	-4.99268e-07	0.00977	-2.44873e-08		-0.21225	1.82397e-06	-0.21225	2.24365e-06	-0.21225	2.69211e-06	-0.21225	2.20813e-06	-0.21225	3.01819e-07		-0.19043	-4.31976e-07	-0.25043	-4.31213e-06	-0.25043	-3.30231e-06		-0.21225	1.82397e-06	-0.21225	9.6106e-07	-0.21225	6.56921e-07									-0.2626	5.01685e-06	-0.2626	5.05933e-06	-0.2626	5.08746e-06
-0.19287	-4.59839e-07	-0.19287	-8.078e-08	-0.19287	-3.23853e-07	0.00732	-5.07507e-07	0.00732	-2.21375e-08		-0.20721	1.62271e-06	-0.20721	2.06238e-06	-0.20721	2.53183e-06	-0.20721	2.15839e-06	-0.20721	2.99103e-07		-0.19287	-4.59839e-07	-0.25287	-4.67102e-06	-0.25287	-3.60016e-06		-0.20721	1.62271e-06	-0.20721	8.87848e-07	-0.20721	6.15417e-07									-0.25757	4.62158e-06	-0.25757	4.6615e-06	-0.25757	4.6976e-06
-0.19531	-4.92249e-07	-0.19531	-1.21246e-07	-0.19531	-3.46741e-07	0.00488	-5.16357e-07	0.00488	-2.38586e-08		-0.20218	1.46725e-06	-0.20218	1.92261e-06	-0.20218	2.4025e-06	-0.20218	2.11728e-06	-0.20218	2.96417e-07		-0.19531	-4.92249e-07	-0.25531	-5.0415e-06	-0.25531	-3.90747e-06		-0.20218	1.46725e-06	-0.20218	8.32214e-07	-0.20218	5.82977e-07									-0.25253	4.29352e-06	-0.25253	4.33749e-06	-0.25253	4.37595e-06
-0.19775	-5.26428e-07	-0.19775	-1.60278e-07	-0.19775	-3.74023e-07	0.00244	-5.24597e-07	0.00244	-2.42615e-08		-0.19714	1.34631e-06	-0.19714	1.81458e-06	-0.19714	2.29794e-06	-0.19714	2.08167e-06	-0.19714	2.94373e-07		-0.19775	-5.26428e-07	-0.25775	-5.41382e-06	-0.25775	-4.21875e-06		-0.19714	1.34631e-06	-0.19714	7.90802e-07	-0.19714	5.57892e-07									-0.2475	4.03021e-06	-0.2475	4.07404e-06	-0.2475	4.11597e-06
-0.2002	-5.64575e-07	-0.2002	-2.05688e-07	-0.2002	-4.04572e-07	0	-5.30701e-07	0	-2.39441e-08		-0.19211	1.25113e-06	-0.19211	1.73035e-06	-0.19211	2.21225e-06	-0.19211	2.05234e-06	-0.19211	2.92221e-07		-0.2002	-5.64575e-07	-0.2602	-5.8136e-06	-0.2602	-4.54865e-06		-0.19211	1.25113e-06	-0.19211	7.59491e-07	-0.19211	5.38391e-07									-0.24246	3.81482e-06	-0.24246	3.85876e-06	-0.24246	3.90344e-06
-0.20264	-6.10657e-07	-0.20264	-2.56134e-07	-0.20264	-4.3512e-07	-0.00244	-5.38025e-07	-0.00244	-2.63885e-08		-0.18707	1.18219e-06	-0.18707	1.66504e-06	-0.18707	2.14175e-06	-0.18707	2.02783e-06	-0.18707	2.89468e-07		-0.20264	-6.10657e-07	-0.26264	-6.22864e-06	-0.26264	-4.88586e-06		-0.18707	1.18219e-06	-0.18707	7.32239e-07	-0.18707	5.2243e-07									-0.23743	3.64709e-06	-0.23743	3.6926e-06	-0.23743	3.73767e-06
-0.20508	-6.57043e-07	-0.20508	-3.09723e-07	-0.20508	-4.68506e-07	-0.00488	-5.45349e-07	-0.00488	-2.5882e-08		-0.18204	1.1246e-06	-0.18204	1.61224e-06	-0.18204	2.08533e-06	-0.18204	2.00766e-06	-0.18204	2.87106e-07		-0.20508	-6.57043e-07	-0.26508	-6.64368e-06	-0.26508	-5.22461e-06		-0.18204	1.1246e-06	-0.18204	7.13287e-07	-0.18204	5.09277e-07									-0.23239	3.50439e-06	-0.23239	3.55313e-06	-0.23239	3.60077e-06
-0.20752	-7.07703e-07	-0.20752	-3.65723e-07	-0.20752	-5.06897e-07	-0.00732	-5.52979e-07	-0.00732	-2.54578e-08		-0.177	1.08005e-06	-0.177	1.56921e-06	-0.177	2.04105e-06	-0.177	1.98636e-06	-0.177	2.84924e-07		-0.20752	-7.07703e-07	-0.26752	-7.06177e-06	-0.26752	-5.56641e-06		-0.177	1.08005e-06	-0.177	6.91254e-07	-0.177	4.99084e-07									-0.22736	3.39066e-06	-0.22736	3.43878e-06	-0.22736	3.48877e-06
-0.20996	-7.66296e-07	-0.20996	-4.28558e-07	-0.20996	-5.48706e-07	-0.00977	-5.60608e-07	-0.00977	-2.98859e-08		-0.17197	1.04532e-06	-0.17197	1.53412e-06	-0.17197	2.00073e-06	-0.17197	1.97275e-06	-0.17197	2.81891e-07		-0.20996	-7.66296e-07	-0.26996	-7.49512e-06	-0.26996	-5.91431e-06		-0.17197	1.04532e-06	-0.17197	6.74255e-07	-0.17197	4.89807e-07									-0.22232	3.29797e-06	-0.22232	3.34595e-06	-0.22232	3.39807e-06
-0.2124	-8.30383e-07	-0.2124	-4.95911e-07	-0.2124	-5.96008e-07	-0.01221	-5.67017e-07	-0.01221	-3.02368e-08		-0.16693	1.01743e-06	-0.16693	1.50452e-06	-0.16693	1.96579e-06	-0.16693	1.95792e-06	-0.16693	2.79538e-07		-0.2124	-8.30383e-07	-0.2724	-7.94067e-06	-0.2724	-6.27136e-06		-0.16693	1.01743e-06	-0.16693	6.61896e-07	-0.16693	4.81537e-07									-0.21729	3.22174e-06	-0.21729	3.27087e-06	-0.21729	3.3233e-06
-0.21484	-9.01184e-07	-0.21484	-5.72205e-07	-0.21484	-6.44836e-07	-0.01465	-5.7373e-07	-0.01465	-2.84485e-08		-0.1619	9.93805e-07	-0.1619	1.47949e-06	-0.1619	1.93448e-06	-0.1619	1.94437e-06	-0.1619	2.76978e-07		-0.21484	-9.01184e-07	-0.27484	-8.38013e-06	-0.27484	-6.62231e-06		-0.1619	9.93805e-07	-0.1619	6.48163e-07	-0.1619	4.74976e-07									-0.21225	3.15918e-06	-0.21225	3.20813e-06	-0.21225	3.26266e-06
-0.21729	-9.79309e-07	-0.21729	-6.56433e-07	-0.21729	-6.98547e-07	-0.01709	-5.81665e-07	-0.01709	-3.02155e-08		-0.15686	9.75708e-07	-0.15686	1.45752e-06	-0.15686	1.91034e-06	-0.15686	1.93155e-06	-0.15686	2.74243e-07		-0.21729	-9.79309e-07	-0.27729	-8.82263e-06	-0.27729	-6.96716e-06		-0.15686	9.75708e-07	-0.15686	6.36017e-07	-0.15686	4.6817e-07									-0.20721	3.10608e-06	-0.20721	3.15839e-06	-0.20721	3.2128e-06
-0.21973	-1.06354e-06	-0.21973	-7.4585e-07	-0.21973	-7.61414e-07	-0.01953	-5.89294e-07	-0.01953	-2.99805e-08		-0.15182	9.58282e-07	-0.15182	1.43738e-06	-0.15182	1.88788e-06	-0.15182	1.91922e-06	-0.15182	2.71381e-07		-0.21973	-1.06354e-06	-0.27973	-9.26514e-06	-0.27973	-7.31201e-06		-0.15182	9.58282e-07	-0.15182	6.26068e-07	-0.15182	4.61273e-07									-0.20218	3.0632e-06	-0.20218	3.11728e-06	-0.20218	3.17105e-06
-0.22217	-1.15967e-06	-0.22217	-8.45947e-07	-0.22217	-8.3374e-07	-0.02197	-5.96008e-07	-0.02197	-3.03558e-08		-0.14679	9.41895e-07	-0.14679	1.41998e-06	-0.14679	1.86893e-06	-0.14679	1.90616e-06	-0.14679	2.68753e-07		-0.22217	-1.15967e-06	-0.28217	-9.71069e-06	-0.28217	-7.65381e-06		-0.14679	9.41895e-07	-0.14679	6.14624e-07	-0.14679	4.54529e-07									-0.19714	3.02756e-06	-0.19714	3.08167e-06	-0.19714	3.1366e-06
-0.22461	-1.26801e-06	-0.22461	-9.56116e-07	-0.22461	-9.09119e-07	-0.02441	-6.04553e-07	-0.02441	-3.27026e-08		-0.14175	9.24896e-07	-0.14175	1.40259e-06	-0.14175	1.84528e-06	-0.14175	1.89331e-06	-0.14175	2.65851e-07		-0.22461	-1.26801e-06	-0.28461	-1.01563e-05	-0.28461	-7.9895e-06		-0.14175	9.24896e-07	-0.14175	6.00342e-07	-0.14175	4.47693e-07									-0.19211	2.99792e-06	-0.19211	3.05234e-06	-0.19211	3.10718e-06
-0.22705	-1.38275e-06	-0.22705	-1.07727e-06	-0.22705	-9.93042e-07	-0.02686	-6.11572e-07	-0.02686	-3.19824e-08		-0.13672	9.08142e-07	-0.13672	1.38763e-06	-0.13672	1.8262e-06	-0.13672	1.87909e-06	-0.13672	2.6286e-07		-0.22705	-1.38275e-06	-0.28705	-1.05865e-05	-0.28705	-8.31604e-06		-0.13672	9.08142e-07	-0.13672	5.87646e-07	-0.13672	4.39484e-07									-0.18707	2.97278e-06	-0.18707	3.02783e-06	-0.18707	3.08484e-06
-0.22949	-1.51123e-06	-0.22949	-1.21307e-06	-0.22949	-1.08948e-06	-0.0293	-6.18286e-07	-0.0293	-3.20068e-08		-0.13168	8.94562e-07	-0.13168	1.37207e-06	-0.13168	1.80283e-06	-0.13168	1.86615e-06	-0.13168	2.59857e-07		-0.22949	-1.51123e-06	-0.28949	-1.10077e-05	-0.28949	-8.63037e-06		-0.13168	8.94562e-07	-0.13168	5.71869e-07	-0.13168	4.29871e-07									-0.18204	2.95038e-06	-0.18204	3.00766e-06	-0.18204	3.06616e-06
-0.23193	-1.65375e-06	-0.23193	-1.35803e-06	-0.23193	-1.19568e-06	-0.03174	-6.26526e-07	-0.03174	-3.66913e-08		-0.12665	8.77808e-07	-0.12665	1.35773e-06	-0.12665	1.78851e-06	-0.12665	1.85138e-06	-0.12665	2.57019e-07		-0.23193	-1.65375e-06	-0.29193	-1.14258e-05	-0.29193	-8.9386e-06		-0.12665	8.77808e-07	-0.12665	5.57098e-07	-0.12665	4.20807e-07									-0.177	2.92932e-06	-0.177	2.98636e-06	-0.177	3.047e-06
-0.23438	-1.80939e-06	-0.23438	-1.51489e-06	-0.23438	-1.3147e-06	-0.03418	-6.3324e-07	-0.03418	-3.68744e-08		-0.12161	8.62305e-07	-0.12161	1.34369e-06	-0.12161	1.77161e-06	-0.12161	1.83899e-06	-0.12161	2.53714e-07		-0.23438	-1.80939e-06	-0.29438	-1.18347e-05	-0.29438	-9.23767e-06		-0.12161	8.62305e-07	-0.12161	5.40131e-07	-0.12161	4.10065e-07									-0.17197	2.91312e-06	-0.17197	2.97275e-06	-0.17197	3.03189e-06
-0.23682	-1.97998e-06	-0.23682	-1.68915e-06	-0.23682	-1.44257e-06	-0.03662	-6.40869e-07	-0.03662	-3.55011e-08		-0.11658	8.46313e-07	-0.11658	1.32965e-06	-0.11658	1.75601e-06	-0.11658	1.82404e-06	-0.11658	2.50885e-07		-0.23682	-1.97998e-06	-0.29682	-1.22162e-05	-0.29682	-9.51233e-06		-0.11658	8.46313e-07	-0.11658	5.23285e-07	-0.11658	3.98834e-07									-0.16693	2.89716e-06	-0.16693	2.95792e-06	-0.16693	3.0184e-06
-0.23926	-2.16248e-06	-0.23926	-1.87988e-06	-0.23926	-1.58173e-06	-0.03906	-6.48804e-07	-0.03906	-3.75305e-08		-0.11154	8.26813e-07	-0.11154	1.31622e-06	-0.11154	1.7413e-06	-0.11154	1.80872e-06	-0.11154	2.47818e-07		-0.23926	-2.16248e-06	-0.29926	-1.25793e-05	-0.29926	-9.77173e-06		-0.11154	8.26813e-07	-0.11154	5.05768e-07	-0.11154	3.86658e-07									-0.1619	2.88309e-06	-0.1619	2.94437e-06	-0.1619	3.00629e-06
-0.2417	-2.36115e-06	-0.2417	-2.08466e-06	-0.2417	-1.73828e-06	-0.0415	-6.57043e-07	-0.0415	-3.72925e-08		-0.10651	8.11707e-07	-0.10651	1.30432e-06	-0.10651	1.72803e-06	-0.10651	1.79495e-06	-0.10651	2.44772e-07		-0.2417	-2.36115e-06	-0.3017	-1.29181e-05	-0.3017	-1.00128e-05		-0.10651	8.11707e-07	-0.10651	4.87946e-07	-0.10651	3.75031e-07									-0.15686	2.86856e-06	-0.15686	2.93155e-06	-0.15686	2.99307e-06
-0.24414	-2.57751e-06	-0.24414	-2.30682e-06	-0.24414	-1.91071e-06	-0.04395	-6.64368e-07	-0.04395	-3.78113e-08		-0.10147	7.96967e-07	-0.10147	1.29242e-06	-0.10147	1.716e-06	-0.10147	1.77878e-06	-0.10147	2.41577e-07		-0.24414	-2.57751e-06	-0.30414	-1.32355e-05	-0.30414	-1.02356e-05		-0.10147	7.96967e-07	-0.10147	4.66919e-07	-0.10147	3.63556e-07									-0.15182	2.85538e-06	-0.15182	2.91922e-06	-0.15182	2.98114e-06
-0.24658	-2.81036e-06	-0.24658	-2.547e-06	-0.24658	-2.09534e-06	-0.04639	-6.72607e-07	-0.04639	-4.04053e-08		-0.09644	7.77161e-07	-0.09644	1.28082e-06	-0.09644	1.70056e-06	-0.09644	1.75909e-06	-0.09644	2.38342e-07		-0.24658	-2.81036e-06	-0.30658	-1.35284e-05	-0.30658	-1.0437e-05		-0.09644	7.77161e-07	-0.09644	4.49463e-07	-0.09644	3.50861e-07									-0.14679	2.84262e-06	-0.14679	2.90616e-06	-0.14679	2.96774e-06
-0.24902	-3.05939e-06	-0.24902	-2.8067e-06	-0.24902	-2.29523e-06	-0.04883	-6.79932e-07	-0.04883	-3.94287e-08		-0.0914	7.65045e-07	-0.0914	1.26709e-06	-0.0914	1.69412e-06	-0.0914	1.74335e-06	-0.0914	2.35321e-07		-0.24902	-3.05939e-06	-0.30902	-1.37878e-05	-0.30902	-1.0614e-05		-0.0914	7.65045e-07	-0.0914	4.31671e-07	-0.0914	3.40088e-07									-0.14175	2.82571e-06	-0.14175	2.89331e-06	-0.14175	2.95743e-06
-0.25146	-3.32611e-06	-0.25146	-3.08838e-06	-0.25146	-2.51556e-06	-0.05127	-6.88782e-07	-0.05127	-3.96423e-08		-0.08636	7.50549e-07	-0.08636	1.2558e-06	-0.08636	1.68024e-06	-0.08636	1.72791e-06	-0.08636	2.32513e-07		-0.25146	-3.32611e-06	-0.31146	-1.40137e-05	-0.31146	-1.07635e-05		-0.08636	7.50549e-07	-0.08636	4.14154e-07	-0.08636	3.27972e-07									-0.13672	2.81149e-06	-0.13672	2.87909e-06	-0.13672	2.94519e-06
-0.25391	-3.61053e-06	-0.25391	-3.38593e-06	-0.25391	-2.7533e-06	-0.05371	-6.95496e-07	-0.05371	-4.46167e-08		-0.08133	7.36206e-07	-0.08133	1.2442e-06	-0.08133	1.67029e-06	-0.08133	1.71176e-06	-0.08133	2.29675e-07		-0.25391	-3.61053e-06	-0.31391	-1.42059e-05	-0.31391	-1.08887e-05		-0.08133	7.36206e-07	-0.08133	3.99536e-07	-0.08133	3.1723e-07									-0.13168	2.79697e-06	-0.13168	2.86615e-06	-0.13168	2.93152e-06
-0.25635	-3.91205e-06	-0.25635	-3.70056e-06	-0.25635	-3.00629e-06	-0.05615	-7.03735e-07	-0.05615	-4.47693e-08		-0.07629	7.22229e-07	-0.07629	1.2326e-06	-0.07629	1.66251e-06	-0.07629	1.69653e-06	-0.07629	2.2702e-07		-0.25635	-3.91205e-06	-0.31635	-1.43616e-05	-0.31635	-1.09863e-05		-0.07629	7.22229e-07	-0.07629	3.83209e-07	-0.07629	3.07983e-07									-0.12665	2.78226e-06	-0.12665	2.85138e-06	-0.12665	2.91818e-06
-0.25879	-4.23279e-06	-0.25879	-4.03809e-06	-0.25879	-3.27484e-06	-0.05859	-7.11365e-07	-0.05859	-4.41589e-08		-0.07126	7.11182e-07	-0.07126	1.22101e-06	-0.07126	1.65424e-06	-0.07126	1.68039e-06	-0.07126	2.24579e-07		-0.25879	-4.23279e-06	-0.31879	-1.44806e-05	-0.31879	-1.10565e-05		-0.07126	7.11182e-07	-0.07126	3.70483e-07	-0.07126	2.99042e-07									-0.12161	2.76608e-06	-0.12161	2.83899e-06	-0.12161	2.90604e-06
-0.26123	-4.5697e-06	-0.26123	-4.39484e-06	-0.26123	-3.55957e-06	-0.06104	-7.20825e-07	-0.06104	-4.65698e-08		-0.06622	6.99341e-07	-0.06622	1.20972e-06	-0.06622	1.64621e-06	-0.06622	1.66522e-06	-0.06622	2.21802e-07		-0.26123	-4.5697e-06	-0.32123	-1.45569e-05	-0.32123	-1.10931e-05		-0.06622	6.99341e-07	-0.06622	3.59558e-07	-0.06622	2.91046e-07									-0.11658	2.75217e-06	-0.11658	2.82404e-06	-0.11658	2.89236e-06
-0.26367	-4.91943e-06	-0.26367	-4.77264e-06	-0.26367	-3.86566e-06	-0.06348	-7.30591e-07	-0.06348	-4.6051e-08		-0.06119	6.91956e-07	-0.06119	1.19812e-06	-0.06119	1.63641e-06	-0.06119	1.64963e-06	-0.06119	2.1933e-07		-0.26367	-4.91943e-06	-0.32367	-1.45966e-05	-0.32367	-1.10992e-05		-0.06119	6.91956e-07	-0.06119	3.48572e-07	-0.06119	2.83752e-07									-0.11154	2.7352e-06	-0.11154	2.80872e-06	-0.11154	2.87811e-06
-0.26611	-5.29175e-06	-0.26611	-5.16357e-06	-0.26611	-4.19006e-06	-0.06592	-7.36694e-07	-0.06592	-4.70276e-08		-0.05615	6.78741e-07	-0.05615	1.18652e-06	-0.05615	1.62753e-06	-0.05615	1.63528e-06	-0.05615	2.16797e-07		-0.26611	-5.29175e-06	-0.32611	-1.46027e-05	-0.32611	-1.10809e-05		-0.05615	6.78741e-07	-0.05615	3.38898e-07	-0.05615	2.77496e-07									-0.10651	2.71909e-06	-0.10651	2.79495e-06	-0.10651	2.86475e-06
-0.26855	-5.67932e-06	-0.26855	-5.57556e-06	-0.26855	-4.52759e-06	-0.06836	-7.4646e-07	-0.06836	-4.98657e-08		-0.05112	6.70837e-07	-0.05112	1.17493e-06	-0.05112	1.61682e-06	-0.05112	1.62119e-06	-0.05112	2.14203e-07		-0.26855	-5.67932e-06	-0.32855	-1.45721e-05	-0.32855	-1.10413e-05		-0.05112	6.70837e-07	-0.05112	3.31055e-07	-0.05112	2.7182e-07									-0.10147	2.70358e-06	-0.10147	2.77878e-06	-0.10147	2.85074e-06
-0.271	-6.08215e-06	-0.271	-6.01196e-06	-0.271	-4.88312e-06	-0.0708	-7.53784e-07	-0.0708	-4.83398e-08		-0.04608	6.63269e-07	-0.04608	1.16211e-06	-0.04608	1.6077e-06	-0.04608	1.60645e-06	-0.04608	2.12067e-07		-0.271	-6.08215e-06	-0.331	-1.45081e-05	-0.331	-1.09711e-05		-0.04608	6.63269e-07	-0.04608	3.22357e-07	-0.04608	2.67181e-07									-0.09644	2.68143e-06	-0.09644	2.75909e-06	-0.09644	2.83249e-06
-0.27344	-6.5033e-06	-0.27344	-6.46667e-06	-0.27344	-5.25513e-06	-0.07324	-7.63245e-07	-0.07324	-4.88586e-08		-0.04105	6.55396e-07	-0.04105	1.15112e-06	-0.04105	1.59799e-06	-0.04105	1.5928e-06	-0.04105	2.09778e-07		-0.27344	-6.5033e-06	-0.33344	-1.44073e-05	-0.33344	-1.08765e-05		-0.04105	6.55396e-07	-0.04105	3.14941e-07	-0.04105	2.63153e-07									-0.0914	2.66483e-06	-0.0914	2.74335e-06	-0.0914	2.81638e-06
-0.27588	-6.93054e-06	-0.27588	-6.92444e-06	-0.27588	-5.63354e-06	-0.07568	-7.71484e-07	-0.07568	-5.41992e-08		-0.03601	6.45844e-07	-0.03601	1.13983e-06	-0.03601	1.58826e-06	-0.03601	1.58066e-06	-0.03601	2.07275e-07		-0.27588	-6.93054e-06	-0.33588	-1.42731e-05	-0.33588	-1.07544e-05		-0.03601	6.45844e-07	-0.03601	3.10577e-07	-0.03601	2.5885e-07									-0.08636	2.64737e-06	-0.08636	2.72791e-06	-0.08636	2.80051e-06
-0.27832	-7.37915e-06	-0.27832	-7.40356e-06	-0.27832	-6.03638e-06	-0.07813	-7.79724e-07	-0.07813	-5.45044e-08		-0.03098	6.38702e-07	-0.03098	1.12915e-06	-0.03098	1.57712e-06	-0.03098	1.56854e-06	-0.03098	2.04803e-07		-0.27832	-7.37915e-06	-0.33832	-1.41174e-05	-0.33832	-1.06232e-05		-0.03098	6.38702e-07	-0.03098	3.07404e-07	-0.03098	2.55768e-07									-0.08133	2.62964e-06	-0.08133	2.71176e-06	-0.08133	2.78528e-06
-0.28076	-7.84607e-06	-0.28076	-7.90405e-06	-0.28076	-6.44531e-06	-0.08057	-7.87354e-07	-0.08057	-5.44128e-08		-0.02594	6.31287e-07	-0.02594	1.11664e-06	-0.02594	1.56686e-06	-0.02594	1.55621e-06	-0.02594	2.02637e-07		-0.28076	-7.84607e-06	-0.34076	-1.39465e-05	-0.34076	-1.04767e-05		-0.02594	6.31287e-07	-0.02594	3.04443e-07	-0.02594	2.53571e-07									-0.07629	2.61188e-06	-0.07629	2.69653e-06	-0.07629	2.77036e-06
-0.2832	-8.31909e-06	-0.2832	-8.41675e-06	-0.2832	-6.8634e-06	-0.08301	-7.96509e-07	-0.08301	-5.72815e-08		-0.0209	6.26953e-07	-0.0209	1.10626e-06	-0.0209	1.55554e-06	-0.0209	1.54541e-06	-0.0209	2.00256e-07		-0.2832	-8.31909e-06	-0.3432	-1.37482e-05	-0.3432	-1.03119e-05		-0.0209	6.26953e-07	-0.0209	3.0191e-07	-0.0209	2.51984e-07									-0.07126	2.59644e-06	-0.07126	2.68039e-06	-0.07126	2.75439e-06
-0.28564	-8.80432e-06	-0.28564	-8.9386e-06	-0.28564	-7.29675e-06	-0.08545	-8.05969e-07	-0.08545	-5.65796e-08		-0.01587	6.22955e-07	-0.01587	1.09253e-06	-0.01587	1.54977e-06	-0.01587	1.53638e-06	-0.01587	1.98059e-07		-0.28564	-8.80432e-06	-0.34564	-1.35345e-05	-0.34564	-1.01288e-05		-0.01587	6.22955e-07	-0.01587	2.99438e-07	-0.01587	2.50854e-07									-0.06622	2.57855e-06	-0.06622	2.66522e-06	-0.06622	2.74179e-06
-0.28809	-9.30176e-06	-0.28809	-9.47266e-06	-0.28809	-7.73621e-06	-0.08789	-8.13293e-07	-0.08789	-5.78918e-08		-0.01083	6.18408e-07	-0.01083	1.08124e-06	-0.01083	1.54248e-06	-0.01083	1.52991e-06	-0.01083	1.95892e-07		-0.28809	-9.30176e-06	-0.34809	-1.33087e-05	-0.34809	-9.94263e-06		-0.01083	6.18408e-07	-0.01083	2.98584e-07	-0.01083	2.50336e-07									-0.06119	2.5629e-06	-0.06119	2.64963e-06	-0.06119	2.72583e-06
-0.29053	-9.81445e-06	-0.29053	-1.00189e-05	-0.29053	-8.18481e-06	-0.09033	-8.21838e-07	-0.09033	-6.10352e-08		-0.0058	6.17798e-07	-0.0058	1.06903e-06	-0.0058	1.53778e-06	-0.0058	1.52344e-06	-0.0058	1.93939e-07		-0.29053	-9.81445e-06	-0.35053	-1.30737e-05	-0.35053	-9.75037e-06		-0.0058	6.17798e-07	-0.0058	2.99408e-07	-0.0058	2.51099e-07									-0.05615	2.54688e-06	-0.05615	2.63528e-06	-0.05615	2.71158e-06
-0.29297	-1.03302e-05	-0.29297	-1.05713e-05	-0.29297	-8.63953e-06	-0.09277	-8.29468e-07	-0.09277	-5.93872e-08		-0.000762939	6.17645e-07	-0.000762939	1.0611e-06	-0.000762939	1.53754e-06	-0.000762939	1.52231e-06	-0.000762939	1.92047e-07		-0.29297	-1.03302e-05	-0.35297	-1.28204e-05	-0.35297	-9.5459e-06		-0.000762939	6.17645e-07	-0.000762939	2.99011e-07	-0.000762939	2.53235e-07									-0.05112	2.53043e-06	-0.05112	2.62119e-06	-0.05112	2.69611e-06
-0.29541	-1.08582e-05	-0.29541	-1.11359e-05	-0.29541	-9.09424e-06	-0.09521	-8.39539e-07	-0.09521	-6.02112e-08										--	--		-0.29541	-1.08582e-05	-0.35541	-1.25549e-05	-0.35541	-9.32922e-06				0.00427	3.01331e-07	0.00427	2.56683e-07									-0.04608	2.51559e-06	-0.04608	2.60645e-06	-0.04608	2.68417e-06
-0.29785	-1.13892e-05	-0.29785	-1.17004e-05	-0.29785	-9.55505e-06	-0.09766	-8.48694e-07	-0.09766	-6.57959e-08										--	--		-0.29785	-1.13892e-05	-0.35785	-1.22833e-05	-0.35785	-9.1095e-06				0.00931	3.04626e-07	0.00931	2.58759e-07									-0.04105	2.50064e-06	-0.04105	2.5928e-06	-0.04105	2.66971e-06
-0.30029	-1.19354e-05	-0.30029	-1.22711e-05	-0.30029	-1.0022e-05	-0.1001	-8.54492e-07	-0.1001	-6.62842e-08										--	--		-0.30029	-1.19354e-05	-0.36029	-1.20087e-05	-0.36029	-8.89282e-06				0.01434	3.09631e-07	0.01434	2.60803e-07									-0.03601	2.48743e-06	-0.03601	2.58066e-06	-0.03601	2.65872e-06
-0.30273	-1.24878e-05	-0.30273	-1.28448e-05	-0.30273	-1.04797e-05	-0.10254	-8.63037e-07	-0.10254	-6.66199e-08										--	--		-0.30273	-1.24878e-05	-0.36273	-1.1731e-05	-0.36273	-8.67004e-06				0.01938	3.09753e-07	0.01938	2.64343e-07									-0.03098	2.47495e-06	-0.03098	2.56854e-06	-0.03098	2.64682e-06
-0.30518	-1.30463e-05	-0.30518	-1.34247e-05	-0.30518	-1.09344e-05	-0.10498	-8.72498e-07	-0.10498	-6.94885e-08										--	--		-0.30518	-1.30463e-05	-0.36518	-1.14349e-05	-0.36518	-8.43811e-06				0.02441	3.15582e-07	0.02441	2.69928e-07									-0.02594	2.4632e-06	-0.02594	2.55621e-06	-0.02594	2.63495e-06
-0.30762	-1.36047e-05	-0.30762	-1.40015e-05	-0.30762	-1.13953e-05	-0.10742	-8.82568e-07	-0.10742	-6.90002e-08										--	--		-0.30762	-1.36047e-05	-0.36762	-1.11328e-05	-0.36762	-8.20313e-06				0.02945	3.20984e-07	0.02945	2.76001e-07									-0.0209	2.45322e-06	-0.0209	2.54541e-06	-0.0209	2.62497e-06
-0.31006	-1.41754e-05	-0.31006	-1.45782e-05	-0.31006	-1.185e-05	-0.10986	-8.90198e-07	-0.10986	-7.11975e-08										--	--		-0.31006	-1.41754e-05	-0.37006	-1.08337e-05	-0.37006	-7.96814e-06				0.03448	3.28644e-07	0.03448	2.83813e-07									-0.01587	2.44473e-06	-0.01587	2.53638e-06	-0.01587	2.61621e-06
-0.3125	-1.47461e-05	-0.3125	-1.51489e-05	-0.3125	-1.22955e-05	-0.1123	-8.99658e-07	-0.1123	-7.41577e-08										--	--		-0.3125	-1.47461e-05	-0.3725	-1.05286e-05	-0.3725	-7.73926e-06				0.03952	3.36334e-07	0.03952	2.91595e-07									-0.01083	2.436e-06	-0.01083	2.52991e-06	-0.01083	2.60812e-06
-0.31494	-1.5329e-05	-0.31494	-1.57288e-05	-0.31494	-1.27441e-05	-0.11475	-9.06982e-07	-0.11475	-7.30591e-08										--	--		-0.31494	-1.5329e-05	-0.37494	-1.02264e-05	-0.37494	-7.50427e-06				0.04456	3.43384e-07	0.04456	2.99713e-07									-0.0058	2.43246e-06	-0.0058	2.52344e-06	-0.0058	2.60461e-06
-0.31738	-1.58997e-05	-0.31738	-1.62933e-05	-0.31738	-1.31683e-05	-0.11719	-9.17358e-07	-0.11719	-7.36694e-08										--	--		-0.31738	-1.58997e-05	-0.37738	-9.91821e-06	-0.37738	-7.26929e-06				0.04959	3.50372e-07	0.04959	3.07251e-07									-0.000762939	2.43018e-06	-0.000762939	2.52231e-06	-0.000762939	2.60358e-06
-0.31982	-1.64734e-05	-0.31982	-1.68488e-05	-0.31982	-1.35895e-05	-0.11963	-9.25903e-07	-0.11963	-8.01392e-08										--	--		-0.31982	-1.64734e-05	-0.37982	-9.60999e-06	-0.37982	-7.04041e-06				0.05463	3.53424e-07	0.05463	3.1308e-07
-0.32227	-1.70532e-05	-0.32227	-1.7395e-05	-0.32227	-1.39984e-05	-0.12207	-9.32312e-07	-0.12207	-8.05359e-08										--	--		-0.32227	-1.70532e-05	-0.38227	-9.31396e-06	-0.38227	-6.81763e-06				0.05966	3.55103e-07	0.05966	3.172e-07
-0.32471	-1.76331e-05	-0.32471	-1.79321e-05	-0.32471	-1.43921e-05	-0.12451	-9.42383e-07	-0.12451	-8.17566e-08										--	--		-0.32471	-1.76331e-05	-0.38471	-9.0271e-06	-0.38471	-6.60095e-06				0.0647	3.53577e-07	0.0647	3.18115e-07
-0.32715	-1.82129e-05	-0.32715	-1.84601e-05	-0.32715	-1.47705e-05	-0.12695	-9.51233e-07	-0.12695	-8.56628e-08										--	--		-0.32715	-1.82129e-05	-0.38715	-8.73718e-06	-0.38715	-6.38733e-06				0.06973	3.5025e-07	0.06973	3.16223e-07
-0.32959	-1.87958e-05	-0.32959	-1.89789e-05	-0.32959	-1.51398e-05	-0.12939	-9.59473e-07	-0.12939	-8.42896e-08										--	--		-0.32959	-1.87958e-05	-0.38959	-8.46863e-06	-0.38959	-6.17981e-06				0.07477	3.45459e-07	0.07477	3.1134e-07
-0.33203	-1.93817e-05	-0.33203	-1.94794e-05	-0.33203	-1.54938e-05	-0.13184	-9.70459e-07	-0.13184	-8.71277e-08										--	--		-0.33203	-1.93817e-05	-0.39203	-8.21228e-06	-0.39203	-5.98145e-06				0.0798	3.35144e-07	0.0798	3.04291e-07
-0.33447	-1.99585e-05	-0.33447	-1.99615e-05	-0.33447	-1.58264e-05	-0.13428	-9.78699e-07	-0.13428	-9.02405e-08										--	--		-0.33447	-1.99585e-05	-0.39447	-7.95898e-06	-0.39447	-5.79529e-06				0.08484	3.2663e-07	0.08484	2.94861e-07
-0.33691	-2.05383e-05	-0.33691	-2.04285e-05	-0.33691	-1.61407e-05	-0.13672	-9.93958e-07	-0.13672	-8.90198e-08										--	--		-0.33691	-2.05383e-05	-0.39691	-7.71179e-06	-0.39691	-5.61829e-06				0.08987	3.15826e-07	0.08987	2.84485e-07
-0.33936	-2.11121e-05	-0.33936	-2.08832e-05	-0.33936	-1.64337e-05	-0.13916	-1.00037e-06	-0.13916	-9.11865e-08										--	--		-0.33936	-2.11121e-05	-0.39936	-7.47986e-06	-0.39936	-5.44739e-06				0.09491	3.06976e-07	0.09491	2.73804e-07
-0.3418	-2.16827e-05	-0.3418	-2.13135e-05	-0.3418	-1.67084e-05	-0.1416	-1.00769e-06	-0.1416	-9.70764e-08										--	--		-0.3418	-2.16827e-05	-0.4018	-7.26624e-06	-0.4018	-5.2887e-06				0.09995	2.98187e-07	0.09995	2.64618e-07
-0.34424	-2.22504e-05	-0.34424	-2.17224e-05	-0.34424	-1.69678e-05	-0.14404	-1.01624e-06	-0.14404	-9.85107e-08													-0.34424	-2.22504e-05	-0.40424	-7.07397e-06	-0.40424	-5.14221e-06				0.10498	2.91016e-07	0.10498	2.55798e-07
-0.34668	-2.28149e-05	-0.34668	-2.21069e-05	-0.34668	-1.72028e-05	-0.14648	-1.02509e-06	-0.14648	-1.02081e-07													-0.34668	-2.28149e-05	-0.40668	-6.88477e-06	-0.40668	-5.00488e-06				0.11002	2.85278e-07	0.11002	2.48108e-07
-0.34912	-2.33704e-05	-0.34912	-2.24731e-05	-0.34912	-1.74133e-05	-0.14893	-1.03516e-06	-0.14893	-1.05011e-07													-0.34912	-2.33704e-05	-0.40912	-6.70776e-06	-0.40912	-4.87274e-06				0.11505	2.80914e-07	0.11505	2.42737e-07
-0.35156	-2.39197e-05	-0.35156	-2.28119e-05	-0.35156	-1.76025e-05	-0.15137	-1.04706e-06	-0.15137	-1.05164e-07													-0.35156	-2.39197e-05	-0.41156	-6.54602e-06	-0.41156	-4.74945e-06				--	--	--	--
-0.354	-2.44446e-05	-0.354	-2.3111e-05	-0.354	-1.77643e-05	-0.15381	-1.05743e-06	-0.15381	-1.09863e-07													-0.354	-2.44446e-05	-0.414	-6.39648e-06	-0.414	-4.6347e-06				--	--	--	--
-0.35645	-2.49695e-05	-0.35645	-2.33856e-05	-0.35645	-1.79047e-05	-0.15625	-1.06873e-06	-0.15625	-1.15234e-07													-0.35645	-2.49695e-05	-0.41645	-6.25916e-06	-0.41645	-4.53308e-06				--	--	--	--
-0.35889	-2.54852e-05	-0.35889	-2.36389e-05	-0.35889	-1.80237e-05	-0.15869	-1.07788e-06	-0.15869	-1.13495e-07													-0.35889	-2.54852e-05	-0.41889	-6.13098e-06	-0.41889	-4.43542e-06				--	--	--	--
-0.36133	-2.59766e-05	-0.36133	-2.38556e-05	-0.36133	-1.81183e-05	-0.16113	-1.09253e-06	-0.16113	-1.15906e-07													-0.36133	-2.59766e-05	-0.42133	-6.01196e-06	-0.42133	-4.34479e-06				--	--	--	--
-0.36377	-2.64465e-05	-0.36377	-2.40356e-05	-0.36377	-1.81885e-05	-0.16357	-1.10474e-06	-0.16357	-1.20758e-07													-0.36377	-2.64465e-05	-0.42377	-5.9021e-06	-0.42377	-4.25659e-06				--	--	--	--
-0.36621	-2.69012e-05	-0.36621	-2.41852e-05	-0.36621	-1.82404e-05	-0.16602	-1.11481e-06	-0.16602	-1.22589e-07													-0.36621	-2.69012e-05	-0.42621	-5.80139e-06	-0.42621	-4.17755e-06				--	--	--	--
-0.36865	-2.73285e-05	-0.36865	-2.42981e-05	-0.36865	-1.82678e-05	-0.16846	-1.12885e-06	-0.16846	-1.25458e-07													-0.36865	-2.73285e-05	-0.42865	-5.69763e-06	-0.42865	-4.11041e-06				--	--	--	--
-0.37109	-2.77161e-05	-0.37109	-2.43744e-05	-0.37109	-1.82648e-05	-0.1709	-1.14197e-06	-0.1709	-1.2912e-07													-0.37109	-2.77161e-05	-0.43109	-5.60608e-06	-0.43109	-4.04083e-06				--	--	--	--
-0.37354	-2.8067e-05	-0.37354	-2.44141e-05	-0.37354	-1.82465e-05	-0.17334	-1.15845e-06	-0.17334	-1.29578e-07													-0.37354	-2.8067e-05	-0.43354	-5.51453e-06	-0.43354	-3.97675e-06				--	--	--	--
-0.37598	-2.83691e-05	-0.37598	-2.4411e-05	-0.37598	-1.82068e-05	-0.17578	-1.17279e-06	-0.17578	-1.34735e-07													-0.37598	-2.83691e-05	-0.43598	-5.43823e-06	-0.43598	-3.91907e-06				--	--	--	--
-0.37842	-2.86194e-05	-0.37842	-2.43622e-05	-0.37842	-1.81458e-05	-0.17822	-1.18469e-06	-0.17822	-1.3916e-07													-0.37842	-2.86194e-05	-0.43842	-5.37109e-06	-0.43842	-3.86688e-06				--	--	--	--
-0.38086	-2.88055e-05	-0.38086	-2.42828e-05	-0.38086	-1.80573e-05	-0.18066	-1.20026e-06	-0.18066	-1.39404e-07													-0.38086	-2.88055e-05	-0.44086	-5.30701e-06	-0.44086	-3.81683e-06				--	--	--	--
-0.3833	-2.89063e-05	-0.3833	-2.41547e-05	-0.3833	-1.79535e-05	-0.18311	-1.21735e-06	-0.18311	-1.39679e-07													-0.3833	-2.89063e-05	-0.4433	-5.23376e-06	-0.4433	-3.77289e-06				--	--	--	--
-0.38574	-2.89337e-05	-0.38574	-2.39838e-05	-0.38574	-1.78314e-05	-0.18555	-1.23352e-06	-0.18555	-1.46332e-07													-0.38574	-2.89337e-05	-0.44574	-5.17883e-06	-0.44574	-3.72803e-06				--	--	--	--
-0.38818	-2.88788e-05	-0.38818	-2.37762e-05	-0.38818	-1.77032e-05	-0.18799	-1.24969e-06	-0.18799	-1.47339e-07													-0.38818	-2.88788e-05	-0.44818	-5.1178e-06	-0.44818	-3.69171e-06				--	--	--	--
-0.39063	-2.87384e-05	-0.39063	-2.35229e-05	-0.39063	-1.75476e-05	-0.19043	-1.26801e-06	-0.19043	-1.50909e-07													-0.39063	-2.87384e-05	-0.45063	-5.06592e-06	-0.45063	-3.65814e-06
-0.39307	-2.85065e-05	-0.39307	-2.323e-05	-0.39307	-1.73767e-05	-0.19287	-1.28601e-06	-0.19287	-1.55182e-07													-0.39307	-2.85065e-05	-0.45307	-5.01709e-06	-0.45307	-3.62488e-06
-0.39551	-2.8183e-05	-0.39551	-2.29065e-05	-0.39551	-1.71997e-05	-0.19531	-1.30737e-06	-0.19531	-1.48132e-07													-0.39551	-2.8183e-05	-0.45551	-4.96521e-06	-0.45551	-3.59375e-06
-0.39795	-2.77771e-05	-0.39795	-2.25403e-05	-0.39795	-1.70105e-05	-0.19775	-1.3266e-06	-0.19775	-1.51886e-07													-0.39795	-2.77771e-05	-0.45795	-4.92218e-06	-0.45795	-3.56659e-06
-0.40039	-2.72949e-05	-0.40039	-2.21405e-05	-0.40039	-1.68152e-05	-0.2002	-1.34735e-06	-0.2002	-1.54114e-07													-0.40039	-2.72949e-05	-0.46039	-4.88525e-06	-0.46039	-3.54492e-06
-0.40283	-2.67426e-05	-0.40283	-2.17163e-05	-0.40283	-1.66077e-05	-0.20264	-1.36932e-06	-0.20264	-1.52893e-07													-0.40283	-2.67426e-05	-0.46283	-4.84314e-06	-0.46283	-3.51898e-06
-0.40527	-2.61169e-05	-0.40527	-2.12677e-05	-0.40527	-1.63971e-05	-0.20508	-1.39374e-06	-0.20508	-1.56952e-07													-0.40527	-2.61169e-05	-0.46527	-4.80042e-06	-0.46527	-3.50098e-06
-0.40771	-2.54395e-05	-0.40771	-2.08008e-05	-0.40771	-1.61865e-05	-0.20752	-1.42151e-06	-0.20752	-1.61377e-07													-0.40771	-2.54395e-05	-0.46771	-4.76379e-06	-0.46771	-3.47992e-06
-0.41016	-2.47192e-05	-0.41016	-2.03186e-05	-0.41016	-1.59821e-05	-0.20996	-1.44897e-06	-0.20996	-1.64063e-07													-0.41016	-2.47192e-05	-0.47016	-4.72504e-06	-0.47016	-3.46497e-06
-0.4126	-2.39563e-05	-0.4126	-1.98242e-05	-0.4126	-1.57684e-05	-0.2124	-1.47919e-06	-0.2124	-1.67328e-07													-0.4126	-2.39563e-05	-0.4726	-4.69574e-06	-0.4726	-3.45337e-06
-0.41504	-2.31628e-05	-0.41504	-1.93298e-05	-0.41504	-1.5564e-05	-0.21484	-1.51245e-06	-0.21484	-1.72455e-07													-0.41504	-2.31628e-05	-0.47504	-4.66675e-06	-0.47504	-3.43964e-06
-0.41748	-2.2348e-05	-0.41748	-1.88416e-05	-0.41748	-1.53595e-05	-0.21729	-1.54724e-06	-0.21729	-1.72607e-07													-0.41748	-2.2348e-05	-0.47748	-4.63898e-06	-0.47748	-3.42743e-06
-0.41992	-2.15302e-05	-0.41992	-1.83533e-05	-0.41992	-1.51642e-05	-0.21973	-1.58661e-06	-0.21973	-1.78436e-07													-0.41992	-2.15302e-05	-0.47992	-4.6106e-06	-0.47992	-3.41858e-06
-0.42236	-2.07123e-05	-0.42236	-1.78772e-05	-0.42236	-1.4975e-05	-0.22217	-1.62964e-06	-0.22217	-1.81763e-07													-0.42236	-2.07123e-05	-0.48236	-4.60968e-06	-0.48236	-3.41278e-06
-0.4248	-1.99036e-05	-0.4248	-1.74164e-05	-0.4248	-1.47919e-05	-0.22461	-1.67572e-06	-0.22461	-1.81122e-07													-0.4248	-1.99036e-05	-0.4848	-4.5636e-06	-0.4848	-3.40698e-06
-0.42725	-1.91071e-05	-0.42725	-1.69769e-05	-0.42725	-1.46149e-05	-0.22705	-1.72729e-06	-0.22705	-1.84143e-07													-0.42725	-1.91071e-05	-0.48725	-4.54376e-06	-0.48725	-3.40118e-06
-0.42969	-1.83289e-05	-0.42969	-1.65558e-05	-0.42969	-1.44531e-05	-0.22949	-1.78345e-06	-0.22949	-1.90887e-07													-0.42969	-1.83289e-05	-0.48969	-4.52179e-06	-0.48969	-3.39661e-06
-0.43213	-1.75842e-05	-0.43213	-1.61469e-05	-0.43213	-1.42914e-05	-0.23193	-1.84631e-06	-0.23193	-1.92596e-07													-0.43213	-1.75842e-05	-0.49213	-4.50287e-06	-0.49213	-3.39844e-06
-0.43457	-1.68823e-05	-0.43457	-1.57623e-05	-0.43457	-1.41388e-05	-0.23438	-1.91345e-06	-0.23438	-1.9635e-07													-0.43457	-1.68823e-05	-0.49457	-4.49585e-06	-0.49457	-3.39813e-06
-0.43701	-1.6214e-05	-0.43701	-1.54053e-05	-0.43701	-1.39923e-05	-0.23682	-1.98608e-06	-0.23682	-2.00256e-07													-0.43701	-1.6214e-05	-0.49701	-4.47632e-06	-0.49701	-3.40088e-06
-0.43945	-1.55823e-05	-0.43945	-1.50665e-05	-0.43945	-1.3858e-05	-0.23926	-2.06726e-06	-0.23926	-2.02057e-07													-0.43945	-1.55823e-05	-0.49945	-4.45892e-06	-0.49945	-3.39905e-06
-0.44189	-1.49872e-05	-0.44189	-1.47491e-05	-0.44189	-1.37238e-05	-0.2417	-2.1579e-06	-0.2417	-2.11975e-07													-0.44189	-1.49872e-05	-0.50189	-4.45679e-06	-0.50189	-3.40485e-06
-0.44434	-1.44318e-05	-0.44434	-1.44501e-05	-0.44434	-1.35986e-05	-0.24414	-2.2522e-06	-0.24414	-2.14539e-07													-0.44434	-1.44318e-05	-0.50434	-4.44611e-06	-0.50434	-3.40973e-06
-0.44678	-1.39221e-05	-0.44678	-1.41693e-05	-0.44678	-1.34796e-05	-0.24658	-2.35779e-06	-0.24658	-2.12616e-07													-0.44678	-1.39221e-05	-0.50678	-4.42841e-06	-0.50678	-3.41522e-06
-0.44922	-1.34399e-05	-0.44922	-1.3913e-05	-0.44922	-1.33636e-05	-0.24902	-2.46979e-06	-0.24902	-2.16888e-07													-0.44922	-1.34399e-05	-0.50922	-4.41986e-06	-0.50922	-3.42346e-06
-0.45166	-1.30066e-05	-0.45166	-1.36688e-05	-0.45166	-1.32507e-05	-0.25146	-2.59583e-06	-0.25146	-2.23846e-07													-0.45166	-1.30066e-05	-0.51166	-4.41101e-06	-0.51166	-3.42865e-06
-0.4541	-1.26007e-05	-0.4541	-1.34399e-05	-0.4541	-1.31439e-05	-0.25391	-2.72919e-06	-0.25391	-2.25616e-07													-0.4541	-1.26007e-05	-0.5141	-4.41559e-06	-0.5141	-3.43903e-06
-0.45654	-1.22223e-05	-0.45654	-1.32233e-05	-0.45654	-1.30402e-05	-0.25635	-2.8717e-06	-0.25635	-2.32971e-07													-0.45654	-1.22223e-05	-0.51654	-4.40613e-06	-0.51654	-3.45215e-06
-0.45898	-1.18744e-05	-0.45898	-1.30219e-05	-0.45898	-1.29395e-05	-0.25879	-3.0249e-06	-0.25879	-2.34528e-07													-0.45898	-1.18744e-05	-0.51898	-4.40063e-06	-0.51898	-3.46222e-06
-0.46143	-1.1557e-05	-0.46143	-1.28326e-05	-0.46143	-1.28387e-05	-0.26123	-3.19061e-06	-0.26123	-2.36511e-07													-0.46143	-1.1557e-05	-0.52143	-4.39667e-06	-0.52143	-3.47443e-06
-0.46387	-1.12518e-05	-0.46387	-1.26526e-05	-0.46387	-1.27411e-05	-0.26367	-3.367e-06	-0.26367	-2.43561e-07													-0.46387	-1.12518e-05	-0.52387	-4.38965e-06	-0.52387	-3.48724e-06
-0.46631	-1.09802e-05	-0.46631	-1.24847e-05	-0.46631	-1.26465e-05	-0.26611	-3.55316e-06	-0.26611	-2.48352e-07													-0.46631	-1.09802e-05	-0.52631	-4.39301e-06	-0.52631	-3.50128e-06
-0.46875	-1.07208e-05	-0.46875	-1.2323e-05	-0.46875	-1.25519e-05	-0.26855	-3.75214e-06	-0.26855	-2.48169e-07													-0.46875	-1.07208e-05	-0.52875	-4.39087e-06	-0.52875	-3.51624e-06
-0.47119	-1.04858e-05	-0.47119	-1.21704e-05	-0.47119	-1.24481e-05	-0.271	-3.95905e-06	-0.271	-2.53632e-07													-0.47119	-1.04858e-05	-0.53119	-4.38751e-06	-0.53119	-3.53271e-06
-0.47363	-1.02692e-05	-0.47363	-1.203e-05	-0.47363	-1.23535e-05	-0.27344	-4.17999e-06	-0.27344	-2.57172e-07													-0.47363	-1.02692e-05	-0.53363	-4.39301e-06	-0.53363	-3.5498e-06
-0.47607	-1.00708e-05	-0.47607	-1.18866e-05	-0.47607	-1.2265e-05	-0.27588	-4.40491e-06	-0.27588	-2.61902e-07													-0.47607	-1.00708e-05	-0.53607	-4.39056e-06	-0.53607	-3.56506e-06
-0.47852	-9.88464e-06	-0.47852	-1.17523e-05	-0.47852	-1.21704e-05	-0.27832	-4.64172e-06	-0.27832	-2.67853e-07													-0.47852	-9.88464e-06	-0.53852	-4.39392e-06	-0.53852	-3.58917e-06
-0.48096	-9.71069e-06	-0.48096	-1.16302e-05	-0.48096	-1.20789e-05	-0.28076	-4.88831e-06	-0.28076	-2.72583e-07													-0.48096	-9.71069e-06	-0.54096	-4.39453e-06	-0.54096	-3.60718e-06
-0.4834	-9.54895e-06	-0.4834	-1.15082e-05	-0.4834	-1.19965e-05	-0.2832	-5.13916e-06	-0.2832	-2.7356e-07													-0.4834	-9.54895e-06	-0.5434	-4.40491e-06	-0.5434	-3.62885e-06
-0.48584	-9.40552e-06	-0.48584	-1.13953e-05	-0.48584	-1.19141e-05	-0.28564	-5.40161e-06	-0.28564	-2.83539e-07													-0.48584	-9.40552e-06	-0.54584	-4.40674e-06	-0.54584	-3.64899e-06
-0.48828	-9.27124e-06	-0.48828	-1.12854e-05	-0.48828	-1.18378e-05	-0.28809	-5.66101e-06	-0.28809	-2.89001e-07													-0.48828	-9.27124e-06	-0.54828	-4.42108e-06	-0.54828	-3.67126e-06
-0.49072	-9.14612e-06	-0.49072	-1.11816e-05	-0.49072	-1.17584e-05	-0.29053	-5.93262e-06	-0.29053	-2.91077e-07													-0.49072	-9.14612e-06	-0.55072	-4.42291e-06	-0.55072	-3.69415e-06
-0.49316	-9.0332e-06	-0.49316	-1.1084e-05	-0.49316	-1.16852e-05	-0.29297	-6.20117e-06	-0.29297	-3.02124e-07													-0.49316	-9.0332e-06	-0.55316	-4.4339e-06	-0.55316	-3.71918e-06
-0.49561	-8.92334e-06	-0.49561	-1.10016e-05	-0.49561	-1.16241e-05	-0.29541	-6.47278e-06	-0.29541	-3.04932e-07													-0.49561	-8.92334e-06	-0.55561	-4.43359e-06	-0.55561	-3.74237e-06
-0.49805	-8.83179e-06	-0.49805	-1.09161e-05	-0.49805	-1.15662e-05	-0.29785	-6.74438e-06	-0.29785	-3.10608e-07													-0.49805	-8.83179e-06	-0.55805	-4.44153e-06	-0.55805	-3.76862e-06
-0.50049	-8.73718e-06	-0.50049	-1.08368e-05	-0.50049	-1.15082e-05	-0.30029	-7.01294e-06	-0.30029	-3.13385e-07													-0.50049	-8.73718e-06	-0.56049	-4.45526e-06	-0.56049	-3.79944e-06
-0.50293	-8.66394e-06	-0.50293	-1.07697e-05	-0.50293	-1.14594e-05	-0.30273	-7.28149e-06	-0.30273	-3.17627e-07													-0.50293	-8.66394e-06	-0.55805	-4.328e-06	-0.55805	-3.67401e-06
-0.50537	-8.5907e-06	-0.50537	-1.07056e-05	-0.50537	-1.14166e-05	-0.30518	-7.54089e-06	-0.30518	-3.24219e-07													-0.50537	-8.5907e-06	-0.55561	-4.22363e-06	-0.55561	-3.57727e-06
-0.50781	-8.52051e-06	-0.50781	-1.06476e-05	-0.50781	-1.138e-05	-0.30762	-7.80029e-06	-0.30762	-3.30994e-07													-0.50781	-8.52051e-06	-0.55316	-4.13727e-06	-0.55316	-3.49243e-06
-0.51025	-8.45947e-06	-0.51025	-1.05957e-05	-0.51025	-1.13495e-05	-0.31006	-8.05359e-06	-0.31006	-3.396e-07													-0.51025	-8.45947e-06	-0.55072	-4.06342e-06	-0.55072	-3.41736e-06
-0.5127	-8.40759e-06	-0.5127	-1.05499e-05	-0.5127	-1.1322e-05	-0.3125	-8.29468e-06	-0.3125	-3.37646e-07													-0.5127	-8.40759e-06	-0.54828	-3.992e-06	-0.54828	-3.349e-06
-0.51514	-8.36182e-06	-0.51514	-1.05194e-05	-0.51514	-1.12976e-05	-0.31494	-8.53271e-06	-0.31494	-3.45093e-07													-0.51514	-8.36182e-06	-0.54584	-3.92578e-06	-0.54584	-3.28247e-06
-0.51758	-8.31909e-06	-0.51758	-1.04797e-05	-0.51758	-1.12854e-05	-0.31738	-8.75244e-06	-0.31738	-3.50891e-07													-0.51758	-8.31909e-06	-0.5434	-3.86169e-06	-0.5434	-3.21716e-06
-0.52002	-8.27942e-06	-0.52002	-1.04462e-05	-0.52002	-1.12762e-05	-0.31982	-8.96301e-06	-0.31982	-3.5849e-07													-0.52002	-8.27942e-06	-0.54096	-3.80249e-06	-0.54096	-3.15796e-06
-0.52246	-8.255e-06	-0.52246	-1.04279e-05	-0.52246	-1.12732e-05	-0.32227	-9.15527e-06	-0.32227	-3.68256e-07													-0.52246	-8.255e-06	-0.53852	-3.75244e-06	-0.53852	-3.10181e-06
-0.5249	-8.23669e-06	-0.5249	-1.04065e-05	-0.5249	-1.12732e-05	-0.32471	-9.33533e-06	-0.32471	-3.73566e-07													-0.5249	-8.23669e-06	-0.53607	-3.69354e-06	-0.53607	-3.0484e-06
-0.52734	-8.22754e-06	-0.52734	-1.03943e-05	-0.52734	-1.12762e-05	-0.32715	-9.50317e-06	-0.32715	-3.76465e-07													-0.52734	-8.22754e-06	-0.53363	-3.64227e-06	-0.53363	-2.99469e-06
-0.52979	-8.2489e-06	-0.52979	-1.03851e-05	-0.52979	-1.12885e-05	-0.32959	-9.65881e-06	-0.32959	-3.88824e-07													-0.52979	-8.2489e-06	-0.53119	-3.58917e-06	-0.53119	-2.94312e-06
-0.53223	-8.21533e-06	-0.53223	-1.0379e-05	-0.53223	-1.13037e-05	-0.33203	-9.79309e-06	-0.33203	-3.92303e-07													-0.53223	-8.21533e-06	-0.52875	-3.54645e-06	-0.52875	-2.89276e-06
-0.53467	-8.19702e-06	-0.53467	-1.0376e-05	-0.53467	-1.1319e-05	-0.33447	-9.90601e-06	-0.33447	-3.95538e-07													-0.53467	-8.19702e-06	-0.52631	-3.49579e-06	-0.52631	-2.84698e-06
-0.53711	-8.17871e-06	-0.53711	-1.03821e-05	-0.53711	-1.13403e-05	-0.33691	-1.00067e-05	-0.33691	-4.05853e-07													-0.53711	-8.17871e-06	-0.52387	-3.45062e-06	-0.52387	-2.79938e-06
-0.53955	-8.18481e-06	-0.53955	-1.03912e-05	-0.53955	-1.13678e-05	-0.33936	-1.00891e-05	-0.33936	-4.12384e-07													-0.53955	-8.18481e-06	-0.52143	-3.4024e-06	-0.52143	-2.7533e-06
-0.54199	-8.17566e-06	-0.54199	-1.04034e-05	-0.54199	-1.13983e-05	-0.3418	-1.01501e-05	-0.3418	-4.2038e-07													-0.54199	-8.17566e-06	-0.51898	-3.36273e-06	-0.51898	-2.70996e-06
-0.54443	-8.18176e-06	-0.54443	-1.04187e-05	-0.54443	-1.14288e-05	-0.34424	-1.01929e-05	-0.34424	-4.28131e-07													-0.54443	-8.18176e-06	-0.51654	-3.32123e-06	-0.51654	-2.66785e-06
-0.54688	-8.18176e-06	-0.54688	-1.0437e-05	-0.54688	-1.14655e-05	-0.34668	-1.02173e-05	-0.34668	-4.34906e-07													-0.54688	-8.18176e-06	-0.5141	-3.28583e-06	-0.5141	-2.62604e-06
-0.54932	-8.18176e-06	-0.54932	-1.04584e-05	-0.54932	-1.15051e-05	-0.34912	-1.02234e-05	-0.34912	-4.42291e-07													-0.54932	-8.18176e-06	-0.51166	-3.24219e-06	-0.51166	-2.58453e-06
-0.55176	-8.20007e-06	-0.55176	-1.04828e-05	-0.55176	-1.15479e-05	-0.35156	-1.02112e-05	-0.35156	-4.5462e-07													-0.55176	-8.20007e-06	-0.50922	-3.19916e-06	-0.50922	-2.54364e-06
-0.5542	-8.20313e-06	-0.5542	-1.05072e-05	-0.5542	-1.15967e-05	-0.354	-1.01807e-05	-0.354	-4.62311e-07													-0.5542	-8.20313e-06	-0.50678	-3.15887e-06	-0.50678	-2.5058e-06
-0.55664	-8.21838e-06	-0.55664	-1.05347e-05	-0.55664	-1.16425e-05	-0.35645	-1.01349e-05	-0.35645	-4.67773e-07													-0.55664	-8.21838e-06	-0.50434	-3.12469e-06	-0.50434	-2.46796e-06
-0.55908	-8.23669e-06	-0.55908	-1.05682e-05	-0.55908	-1.16882e-05	-0.35889	-1.00769e-05	-0.35889	-4.78821e-07													-0.55908	-8.23669e-06	-0.50189	-3.08624e-06	-0.50189	-2.42981e-06
-0.56152	-8.25195e-06	-0.56152	-1.06079e-05	-0.56152	-1.17432e-05	-0.36133	-1.00067e-05	-0.36133	-4.86145e-07													-0.56152	-8.25195e-06	-0.49945	-3.05084e-06	-0.49945	-2.39258e-06
-0.56396	-8.27332e-06	-0.56396	-1.06445e-05	-0.56396	-1.18011e-05	-0.36377	-9.92126e-06	-0.36377	-4.953e-07													-0.56396	-8.27332e-06	-0.49701	-3.01453e-06	-0.49701	-2.35596e-06
-0.56641	-8.28857e-06	-0.56641	-1.06873e-05	-0.56641	-1.18561e-05	-0.36621	-9.82971e-06	-0.36621	-5.06287e-07													-0.56641	-8.28857e-06	-0.49457	-2.9834e-06	-0.49457	-2.323e-06
-0.56885	-8.3252e-06	-0.56885	-1.0733e-05	-0.56885	-1.19171e-05	-0.36865	-9.72595e-06	-0.36865	-5.16052e-07													-0.56885	-8.3252e-06	-0.49213	-2.94464e-06	-0.49213	-2.2876e-06
-0.57129	-8.34961e-06	-0.57129	-1.07758e-05	-0.57129	-1.19751e-05	-0.37109	-9.62219e-06	-0.37109	-5.21851e-07													-0.57129	-8.34961e-06	-0.48969	-2.90924e-06	-0.48969	-2.25342e-06
-0.57373	-8.38013e-06	-0.57373	-1.08246e-05	-0.57373	-1.20453e-05	-0.37354	-9.51233e-06	-0.37354	-5.36804e-07													-0.57373	-8.38013e-06	-0.48725	-2.87598e-06	-0.48725	-2.21893e-06
-0.57617	-8.41675e-06	-0.57617	-1.08734e-05	-0.57617	-1.21155e-05	-0.37598	-9.39941e-06	-0.37598	-5.51147e-07													-0.57617	-8.41675e-06	-0.4848	-2.84515e-06	-0.4848	-2.18719e-06
-0.57861	-8.45947e-06	-0.57861	-1.09222e-05	-0.57861	-1.21796e-05	-0.37842	-9.2865e-06	-0.37842	-5.53589e-07													-0.57861	-8.45947e-06	-0.48236	-2.81403e-06	-0.48236	-2.15637e-06
-0.58105	-8.48694e-06	-0.58105	-1.09772e-05	-0.58105	-1.22467e-05	-0.38086	-9.17358e-06	-0.38086	-5.71899e-07													-0.58105	-8.48694e-06	-0.47992	-2.78076e-06	-0.47992	-2.12341e-06
-0.5835	-8.51135e-06	-0.5835	-1.10352e-05	-0.5835	-1.23199e-05	-0.3833	-9.07288e-06	-0.3833	-5.75867e-07													-0.5835	-8.51135e-06	-0.47748	-2.74628e-06	-0.47748	-2.09045e-06
-0.58594	-8.55408e-06	-0.58594	-1.10901e-05	-0.58594	-1.23962e-05	-0.38574	-8.96912e-06	-0.38574	-5.89905e-07													-0.58594	-8.55408e-06	-0.47504	-2.71729e-06	-0.47504	-2.05872e-06
-0.58838	-8.5907e-06	-0.58838	-1.11481e-05	-0.58838	-1.24664e-05	-0.38818	-8.87451e-06	-0.38818	-5.9845e-07													-0.58838	-8.5907e-06	-0.4726	-2.68799e-06	-0.4726	-2.02972e-06
-0.59082	-8.63342e-06	-0.59082	-1.12091e-05	-0.59082	-1.25427e-05	-0.39063	-8.78906e-06	-0.39063	-6.06384e-07													-0.59082	-8.63342e-06	-0.47016	-2.65503e-06	-0.47016	-2.00043e-06
-0.59326	-8.66699e-06	-0.59326	-1.12732e-05	-0.59326	-1.26221e-05	-0.39307	-8.70667e-06	-0.39307	-6.19812e-07													-0.59326	-8.66699e-06	-0.46771	-2.62115e-06	-0.46771	-1.9696e-06
-0.5957	-8.71582e-06	-0.5957	-1.13403e-05	-0.5957	-1.27014e-05	-0.39551	-8.63953e-06	-0.39551	-6.38123e-07													-0.5957	-8.71582e-06	-0.46527	-2.59338e-06	-0.46527	-1.93878e-06
-0.59814	-8.76465e-06	-0.59814	-1.14044e-05	-0.59814	-1.27838e-05	-0.39795	-8.58154e-06	-0.39795	-6.47278e-07													-0.59814	-8.76465e-06	-0.46283	-2.56317e-06	-0.46283	-1.90948e-06
-0.60059	-8.81042e-06	-0.60059	-1.14685e-05	-0.60059	-1.28632e-05	-0.40039	-8.53271e-06	-0.40039	-6.57043e-07													-0.60059	-8.81042e-06	-0.46039	-2.53326e-06	-0.46039	-1.88263e-06
-0.59814	-8.45947e-06	-0.59814	-1.08917e-05	-0.59814	-1.22101e-05	-0.40283	-8.48694e-06	-0.40283	-6.68945e-07													-0.59814	-8.45947e-06	-0.45795	-2.49878e-06	-0.45795	-1.85364e-06
-0.5957	-8.20007e-06	-0.5957	-1.04889e-05	-0.5957	-1.17615e-05	-0.40527	-8.45642e-06	-0.40527	-6.78101e-07													-0.5957	-8.20007e-06	-0.45551	-2.46368e-06	-0.45551	-1.82343e-06
-0.59326	-7.96814e-06	-0.59326	-1.0144e-05	-0.59326	-1.13831e-05	-0.40771	-8.43811e-06	-0.40771	-6.98853e-07													-0.59326	-7.96814e-06	-0.45307	-2.43195e-06	-0.45307	-1.79474e-06
-0.59082	-7.76978e-06	-0.59082	-9.83887e-06	-0.59082	-1.10474e-05	-0.41016	-8.4259e-06	-0.41016	-7.11365e-07													-0.59082	-7.76978e-06	-0.45063	-2.40112e-06	-0.45063	-1.76788e-06
-0.58838	-7.58362e-06	-0.58838	-9.55811e-06	-0.58838	-1.07361e-05	-0.4126	-8.42285e-06	-0.4126	-7.16248e-07													-0.58838	-7.58362e-06	-0.44818	-2.36938e-06	-0.44818	-1.74133e-06
-0.58594	-7.40662e-06	-0.58594	-9.29871e-06	-0.58594	-1.04492e-05	-0.41504	-8.4259e-06	-0.41504	-7.33948e-07													-0.58594	-7.40662e-06	-0.44574	-2.33368e-06	-0.44574	-1.7099e-06
-0.5835	-7.24182e-06	-0.5835	-9.05762e-06	-0.5835	-1.01807e-05	-0.41748	-8.44116e-06	-0.41748	-7.45544e-07													-0.5835	-7.24182e-06	-0.4433	-2.2998e-06	-0.4433	-1.68152e-06
-0.58105	-7.08008e-06	-0.58105	-8.82568e-06	-0.58105	-9.93042e-06	-0.41992	-8.46252e-06	-0.41992	-7.58362e-07													-0.58105	-7.08008e-06	-0.44086	-2.26746e-06	-0.44086	-1.65314e-06
-0.57861	-6.93359e-06	-0.57861	-8.60291e-06	-0.57861	-9.68628e-06	-0.42236	-8.48999e-06	-0.42236	-7.69653e-07													-0.57861	-6.93359e-06	-0.43842	-2.23602e-06	-0.43842	-1.62537e-06
-0.57617	-6.78711e-06	-0.57617	-8.39539e-06	-0.57617	-9.4574e-06	-0.4248	-8.52966e-06	-0.4248	-7.88879e-07													-0.57617	-6.78711e-06	-0.43598	-2.1933e-06	-0.43598	-1.59576e-06
-0.57373	-6.65894e-06	-0.57373	-8.19397e-06	-0.57373	-9.23462e-06	-0.42725	-8.56934e-06	-0.42725	-8.00476e-07													-0.57373	-6.65894e-06	-0.43354	-2.15118e-06	-0.43354	-1.56464e-06
-0.57129	-6.5155e-06	-0.57129	-7.99866e-06	-0.57129	-9.02405e-06	-0.42969	-8.62122e-06	-0.42969	-8.30688e-07													-0.57129	-6.5155e-06	-0.43109	-2.11334e-06	-0.43109	-1.53412e-06
-0.56885	-6.38733e-06	-0.56885	-7.8125e-06	-0.56885	-8.81653e-06	-0.43213	-8.67615e-06	-0.43213	-8.30688e-07													-0.56885	-6.38733e-06	-0.42865	-2.07428e-06	-0.42865	-1.50391e-06
-0.56641	-6.26526e-06	-0.56641	-7.63245e-06	-0.56641	-8.61816e-06	-0.43457	-8.74023e-06	-0.43457	-8.43506e-07													-0.56641	-6.26526e-06	-0.42621	-2.03094e-06	-0.42621	-1.47369e-06
-0.56396	-6.13708e-06	-0.56396	-7.4585e-06	-0.56396	-8.42285e-06	-0.43701	-8.81042e-06	-0.43701	-8.5907e-07													-0.56396	-6.13708e-06	-0.42377	-1.98364e-06	-0.42377	-1.44104e-06
-0.56152	-6.01807e-06	-0.56152	-7.29065e-06	-0.56152	-8.23669e-06	-0.43945	-8.88977e-06	-0.43945	-8.79517e-07													-0.56152	-6.01807e-06	-0.42133	-1.93848e-06	-0.42133	-1.40442e-06
-0.55908	-5.896e-06	-0.55908	-7.12585e-06	-0.55908	-8.05664e-06	-0.44189	-8.96912e-06	-0.44189	-8.97217e-07													-0.55908	-5.896e-06	-0.41889	-1.88995e-06	-0.41889	-1.37115e-06
-0.55664	-5.78918e-06	-0.55664	-6.96716e-06	-0.55664	-7.87659e-06	-0.44434	-9.06372e-06	-0.44434	-9.1156e-07													-0.55664	-5.78918e-06	-0.41645	-1.84082e-06	-0.41645	-1.33728e-06
-0.5542	-5.67932e-06	-0.5542	-6.81152e-06	-0.5542	-7.70264e-06	-0.44678	-9.15222e-06	-0.44678	-9.31091e-07													-0.5542	-5.67932e-06	-0.414	-1.78741e-06	-0.414	-1.29944e-06
-0.55176	-5.57251e-06	-0.55176	-6.65894e-06	-0.55176	-7.53174e-06	-0.44922	-9.25293e-06	-0.44922	-9.4635e-07													-0.55176	-5.57251e-06	-0.41156	-1.72974e-06	-0.41156	-1.25916e-06
-0.54932	-5.46875e-06	-0.54932	-6.51245e-06	-0.54932	-7.36694e-06	-0.45166	-9.35669e-06	-0.45166	-9.65576e-07													-0.54932	-5.46875e-06	-0.40912	-1.67084e-06	-0.40912	-1.21582e-06
-0.54688	-5.36804e-06	-0.54688	-6.36292e-06	-0.54688	-7.2052e-06	-0.4541	-9.4696e-06	-0.4541	-9.86938e-07													-0.54688	-5.36804e-06	-0.40668	-1.61346e-06	-0.40668	-1.17249e-06
-0.54443	-5.27039e-06	-0.54443	-6.21643e-06	-0.54443	-7.04651e-06	-0.45654	-9.58252e-06	-0.45654	-1.0022e-06													-0.54443	-5.27039e-06	-0.40424	-1.54633e-06	-0.40424	-1.12946e-06
-0.54199	-5.16968e-06	-0.54199	-6.0791e-06	-0.54199	-6.88782e-06	-0.45898	-9.70154e-06	-0.45898	-1.02173e-06													-0.54199	-5.16968e-06	-0.4018	-1.47491e-06	-0.4018	-1.07819e-06
-0.53955	-5.07202e-06	-0.53955	-5.94482e-06	-0.53955	-6.73523e-06	-0.46143	-9.82666e-06	-0.46143	-1.04614e-06													-0.53955	-5.07202e-06	-0.39936	-1.39709e-06	-0.39936	-1.02325e-06
-0.53711	-4.98047e-06	-0.53711	-5.8075e-06	-0.53711	-6.58569e-06	-0.46387	-9.95789e-06	-0.46387	-1.06476e-06													-0.53711	-4.98047e-06	-0.39691	-1.3205e-06	-0.39691	-9.68018e-07
-0.53467	-4.88678e-06	-0.53467	-5.67322e-06	-0.53467	-6.43616e-06	-0.46631	-1.00861e-05	-0.46631	-1.08521e-06													-0.53467	-4.88678e-06	-0.39447	-1.24176e-06	-0.39447	-9.08203e-07
-0.53223	-4.7998e-06	-0.53223	-5.54504e-06	-0.53223	-6.28662e-06	-0.46875	-1.02203e-05	-0.46875	-1.1084e-06													-0.53223	-4.7998e-06	-0.39203	-1.15265e-06	-0.39203	-8.44421e-07
-0.52979	-4.70947e-06	-0.52979	-5.41687e-06	-0.52979	-6.14319e-06	-0.47119	-1.03607e-05	-0.47119	-1.12823e-06													-0.52979	-4.70947e-06	-0.38959	-1.05774e-06	-0.38959	-7.7301e-07
-0.52734	-4.62036e-06	-0.52734	-5.29175e-06	-0.52734	-5.99976e-06	-0.47363	-1.05042e-05	-0.47363	-1.1618e-06													-0.52734	-4.62036e-06	-0.38715	-9.59167e-07	-0.38715	-6.96716e-07
-0.5249	-4.53552e-06	-0.5249	-5.16357e-06	-0.5249	-5.85938e-06	-0.47607	-1.06506e-05	-0.47607	-1.18073e-06													-0.5249	-4.53552e-06	-0.38471	-8.55408e-07	-0.38471	-6.19202e-07
-0.52246	-4.45068e-06	-0.52246	-5.0354e-06	-0.52246	-5.71289e-06	-0.47852	-1.07971e-05	-0.47852	-1.20148e-06													-0.52246	-4.45068e-06	-0.38227	-7.44324e-07	-0.38227	-5.35278e-07
-0.52002	-4.3692e-06	-0.52002	-4.91333e-06	-0.52002	-5.57556e-06	-0.48096	-1.09467e-05	-0.48096	-1.26404e-06													-0.52002	-4.3692e-06	-0.37982	-6.23474e-07	-0.37982	-4.43939e-07
-0.51758	-4.28558e-06	-0.51758	-4.79584e-06	-0.51758	-5.43823e-06	-0.4834	-1.10992e-05	-0.4834	-1.25427e-06													-0.51758	-4.28558e-06	-0.37738	-4.90112e-07	-0.37738	-3.43475e-07
-0.51514	-4.20258e-06	-0.51514	-4.67346e-06	-0.51514	-5.30396e-06	-0.48584	-1.1264e-05	-0.48584	-1.27991e-06													-0.51514	-4.20258e-06	-0.37494	-3.60718e-07	-0.37494	-2.38861e-07
-0.5127	-4.12262e-06	-0.5127	-4.5517e-06	-0.5127	-5.16663e-06	-0.48828	-1.14197e-05	-0.48828	-1.30402e-06													-0.5127	-4.12262e-06	-0.3725	-2.16949e-07	-0.3725	-1.29578e-07
-0.51025	-4.04724e-06	-0.51025	-4.43481e-06	-0.51025	-5.0293e-06	-0.49072	-1.15784e-05	-0.49072	-1.32996e-06													-0.51025	-4.04724e-06	-0.37006	-6.45447e-08	-0.37006	-1.07117e-08
-0.50781	-3.97247e-06	-0.50781	-4.31854e-06	-0.50781	-4.89502e-06	-0.49316	-1.17401e-05	-0.49316	-1.35529e-06													-0.50781	-3.97247e-06	-0.36762	9.2804e-08	-0.36762	1.14685e-07
-0.50537	-3.8916e-06	-0.50537	-4.20258e-06	-0.50537	-4.76105e-06	-0.49561	-1.1908e-05	-0.49561	-1.39069e-06													-0.50537	-3.8916e-06	-0.36518	2.5946e-07	-0.36518	2.4762e-07
-0.50293	-3.81622e-06	-0.50293	-4.08386e-06	-0.50293	-4.62799e-06	-0.49805	-1.20728e-05	-0.49805	-1.41663e-06													-0.50293	-3.81622e-06	-0.36273	4.28162e-07	-0.36273	3.84491e-07
-0.50049	-3.74054e-06	-0.50049	-3.96698e-06	-0.50049	-4.49127e-06	-0.50049	-1.22345e-05	-0.50049	-1.44012e-06													-0.50049	-3.74054e-06	-0.36029	6.10962e-07	-0.36029	5.26123e-07
-0.49805	-3.6673e-06	-0.49805	-3.85162e-06	-0.49805	-4.35516e-06	-0.50293	-1.24023e-05	-0.50293	-1.47125e-06													-0.49805	-3.6673e-06	-0.35785	8.02307e-07	-0.35785	6.79932e-07
-0.49561	-3.59131e-06	-0.49561	-3.73871e-06	-0.49561	-4.22272e-06	-0.50537	-1.25732e-05	-0.50537	-1.50452e-06													-0.49561	-3.59131e-06	-0.35541	1.00098e-06	-0.35541	8.4137e-07
-0.49316	-3.51746e-06	-0.49316	-3.62152e-06	-0.49316	-4.08936e-06	-0.50781	-1.27441e-05	-0.50781	-1.53442e-06													-0.49316	-3.51746e-06	-0.35297	1.20636e-06	-0.35297	1.00769e-06
-0.49072	-3.44513e-06	-0.49072	-3.508e-06	-0.49072	-3.95416e-06	-0.51025	-1.2912e-05	-0.51025	-1.57227e-06													-0.49072	-3.44513e-06	-0.35053	1.41907e-06	-0.35053	1.17859e-06
-0.48828	-3.37616e-06	-0.48828	-3.39508e-06	-0.48828	-3.81836e-06	-0.5127	-1.30829e-05	-0.5127	-1.60217e-06													-0.48828	-3.37616e-06	-0.34809	1.64246e-06	-0.34809	1.35529e-06
-0.48584	-3.3017e-06	-0.48584	-3.28125e-06	-0.48584	-3.68317e-06	-0.51514	-1.32507e-05	-0.51514	-1.63055e-06													-0.48584	-3.3017e-06	-0.34564	1.875e-06	-0.34564	1.54175e-06
-0.4834	-3.23029e-06	-0.4834	-3.172e-06	-0.4834	-3.54706e-06	-0.51758	-1.34247e-05	-0.51758	-1.6684e-06													-0.4834	-3.23029e-06	-0.3432	2.11304e-06	-0.3432	1.73523e-06
-0.48096	-3.16223e-06	-0.48096	-3.05511e-06	-0.48096	-3.41309e-06	-0.52002	-1.35986e-05	-0.52002	-1.70807e-06													-0.48096	-3.16223e-06	-0.34076	2.35535e-06	-0.34076	1.93054e-06
-0.47852	-3.09143e-06	-0.47852	-2.93884e-06	-0.47852	-3.27454e-06	-0.52246	-1.37665e-05	-0.52246	-1.73553e-06													-0.47852	-3.09143e-06	-0.33832	2.60773e-06	-0.33832	2.12891e-06
-0.47607	-3.02277e-06	-0.47607	-2.82776e-06	-0.47607	-3.13385e-06	-0.5249	-1.39374e-05	-0.5249	-1.76971e-06													-0.47607	-3.02277e-06	-0.33588	2.86987e-06	-0.33588	2.33398e-06
-0.47363	-2.95197e-06	-0.47363	-2.71637e-06	-0.47363	-2.99469e-06	-0.52734	-1.41113e-05	-0.52734	-1.80847e-06													-0.47363	-2.95197e-06	-0.33344	3.13385e-06	-0.33344	2.54242e-06
-0.47119	-2.87994e-06	-0.47119	-2.60345e-06	-0.47119	-2.85553e-06	-0.52979	-1.42822e-05	-0.52979	-1.8454e-06													-0.47119	-2.87994e-06	-0.331	3.41003e-06	-0.331	2.76245e-06
-0.46875	-2.81586e-06	-0.46875	-2.49115e-06	-0.46875	-2.71515e-06	-0.53223	-1.44531e-05	-0.53223	-1.88293e-06													-0.46875	-2.81586e-06	-0.32855	3.68378e-06	-0.32855	2.98187e-06
-0.46631	-2.74292e-06	-0.46631	-2.37854e-06	-0.46631	-2.5708e-06	-0.53467	-1.4624e-05	-0.53467	-1.92566e-06													-0.46631	-2.74292e-06	-0.32611	3.96637e-06	-0.32611	3.20129e-06
-0.46387	-2.6712e-06	-0.46387	-2.26685e-06	-0.46387	-2.42615e-06	-0.53711	-1.47949e-05	-0.53711	-1.95862e-06													-0.46387	-2.6712e-06	-0.32367	4.25476e-06	-0.32367	3.43262e-06
-0.46143	-2.59827e-06	-0.46143	-2.15607e-06	-0.46143	-2.28119e-06	-0.53955	-1.49658e-05	-0.53955	-2.0047e-06													-0.46143	-2.59827e-06	-0.32123	4.54742e-06	-0.32123	3.66241e-06
-0.45898	-2.52594e-06	-0.45898	-2.04254e-06	-0.45898	-2.13837e-06	-0.54199	-1.51367e-05	-0.54199	-2.04498e-06													-0.45898	-2.52594e-06	-0.31879	4.84009e-06	-0.31879	3.89954e-06
-0.45654	-2.45453e-06	-0.45654	-1.92719e-06	-0.45654	-1.98761e-06	-0.54443	-1.53137e-05	-0.54443	-2.08252e-06													-0.45654	-2.45453e-06	-0.31635	5.13916e-06	-0.31635	4.13696e-06
-0.4541	-2.38373e-06	-0.4541	-1.81641e-06	-0.4541	-1.83563e-06	-0.54688	-1.54785e-05	-0.54688	-2.12646e-06													-0.4541	-2.38373e-06	-0.31391	5.44739e-06	-0.31391	4.38293e-06
-0.45166	-2.30865e-06	-0.45166	-1.70563e-06	-0.45166	-1.68701e-06	-0.54932	-1.56494e-05	-0.54932	-2.17621e-06													-0.45166	-2.30865e-06	-0.31146	5.77087e-06	-0.31146	4.64233e-06
-0.44922	-2.23206e-06	-0.44922	-1.59302e-06	-0.44922	-1.53625e-06	-0.55176	-1.58234e-05	-0.55176	-2.21405e-06													-0.44922	-2.23206e-06	-0.30902	6.10046e-06	-0.30902	4.90723e-06
-0.44678	-2.15759e-06	-0.44678	-1.47919e-06	-0.44678	-1.38123e-06	-0.5542	-1.59882e-05	-0.5542	-2.27234e-06													-0.44678	-2.15759e-06	-0.30658	6.44531e-06	-0.30658	5.17883e-06
-0.44434	-2.07855e-06	-0.44434	-1.36536e-06	-0.44434	-1.22559e-06	-0.55664	-1.61499e-05	-0.55664	-2.31537e-06													-0.44434	-2.07855e-06	-0.30414	6.81458e-06	-0.30414	5.4657e-06
-0.44189	-1.99921e-06	-0.44189	-1.2558e-06	-0.44189	-1.07147e-06	-0.55908	-1.63177e-05	-0.55908	-2.35992e-06													-0.44189	-1.99921e-06	-0.3017	7.21436e-06	-0.3017	5.77393e-06
-0.43945	-1.91681e-06	-0.43945	-1.14685e-06	-0.43945	-9.17358e-07	-0.56152	-1.64795e-05	-0.56152	-2.39655e-06													-0.43945	-1.91681e-06	-0.29926	7.65076e-06	-0.29926	6.10352e-06
-0.43701	-1.83044e-06	-0.43701	-1.03088e-06	-0.43701	-7.63245e-07	-0.56396	-1.66504e-05	-0.56396	-2.44904e-06													-0.43701	-1.83044e-06	-0.29682	8.12378e-06	-0.29682	6.45142e-06
-0.43457	-1.74408e-06	-0.43457	-9.17969e-07	-0.43457	-6.03333e-07	-0.56641	-1.68091e-05	-0.56641	-2.49969e-06													-0.43457	-1.74408e-06	-0.29438	8.64258e-06	-0.29438	6.81458e-06
-0.43213	-1.65802e-06	-0.43213	-8.05054e-07	-0.43213	-4.41895e-07	-0.56885	-1.69739e-05	-0.56885	-2.53998e-06													-0.43213	-1.65802e-06	-0.29193	9.21936e-06	-0.29193	7.20825e-06
-0.42969	-1.56616e-06	-0.42969	-6.92749e-07	-0.42969	-2.88422e-07	-0.57129	-1.71417e-05	-0.57129	-2.59155e-06													-0.42969	-1.56616e-06	-0.28949	9.84802e-06	-0.28949	7.62329e-06
-0.42725	-1.46667e-06	-0.42725	-5.77393e-07	-0.42725	-1.3147e-07	-0.57373	-1.73035e-05	-0.57373	-2.64038e-06													-0.42725	-1.46667e-06	-0.28705	1.05164e-05	-0.28705	8.04749e-06
-0.4248	-1.36841e-06	-0.4248	-4.59595e-07	-0.4248	3.00598e-08	-0.57617	-1.74683e-05	-0.57617	-2.69958e-06													-0.4248	-1.36841e-06	-0.28461	1.12183e-05	-0.28461	8.48083e-06
-0.42236	-1.26312e-06	-0.42236	-3.42865e-07	-0.42236	1.89484e-07	-0.57861	-1.763e-05	-0.57861	-2.74323e-06													-0.42236	-1.26312e-06	-0.28217	1.19446e-05	-0.28217	8.91113e-06
-0.41992	-1.15356e-06	-0.41992	-2.25433e-07	-0.41992	3.4848e-07	-0.58105	-1.77887e-05	-0.58105	-2.79358e-06													-0.41992	-1.15356e-06	-0.27973	1.26923e-05	-0.27973	9.34143e-06
-0.41748	-1.03699e-06	-0.41748	-1.07941e-07	-0.41748	5.04761e-07	-0.5835	-1.79535e-05	-0.5835	-2.8537e-06													-0.41748	-1.03699e-06	-0.27729	1.34338e-05	-0.27729	9.75342e-06
-0.41504	-9.1217e-07	-0.41504	1.50452e-08	-0.41504	6.604e-07	-0.58594	-1.81152e-05	-0.58594	-2.90863e-06													-0.41504	-9.1217e-07	-0.27484	1.41602e-05	-0.27484	1.01379e-05
-0.4126	-7.86743e-07	-0.4126	1.41144e-07	-0.4126	8.19702e-07	-0.58838	-1.82739e-05	-0.58838	-2.9541e-06													-0.4126	-7.86743e-07	-0.2724	1.48621e-05	-0.2724	1.0498e-05
-0.41016	-6.51855e-07	-0.41016	2.68982e-07	-0.41016	9.79919e-07	-0.59082	-1.84387e-05	-0.59082	-3.00598e-06													-0.41016	-6.51855e-07	-0.26996	1.55334e-05	-0.26996	1.08215e-05
-0.40771	-5.04761e-07	-0.40771	4.02039e-07	-0.40771	1.13892e-06	-0.59326	-1.85944e-05	-0.59326	-3.0603e-06													-0.40771	-5.04761e-07	-0.26752	1.6153e-05	-0.26752	1.11115e-05
-0.40527	-3.52325e-07	-0.40527	5.41077e-07	-0.40527	1.29883e-06	-0.5957	-1.87531e-05	-0.5957	-3.11737e-06													-0.40527	-3.52325e-07	-0.26508	1.67175e-05	-0.26508	1.13525e-05
-0.40283	-1.94397e-07	-0.40283	6.8512e-07	-0.40283	1.45966e-06	-0.59814	-1.89148e-05	-0.59814	-3.17688e-06													-0.40283	-1.94397e-07	-0.26264	1.7218e-05	-0.26264	1.15448e-05
-0.40039	-2.66113e-08	-0.40039	8.38623e-07	-0.40039	1.6214e-06	-0.60059	-1.90704e-05	-0.60059	-3.23273e-06													-0.40039	-2.66113e-08	-0.2602	1.76575e-05	-0.2602	1.16913e-05
-0.39795	1.54816e-07	-0.39795	9.96094e-07	-0.39795	1.78894e-06	-0.59814	-1.80756e-05	-0.59814	-3.11676e-06													-0.39795	1.54816e-07	-0.25775	1.80206e-05	-0.25775	1.1792e-05
-0.39551	3.44849e-07	-0.39551	1.15906e-06	-0.39551	1.95526e-06	-0.5957	-1.74072e-05	-0.5957	-3.02673e-06													-0.39551	3.44849e-07	-0.25531	1.83044e-05	-0.25531	1.18439e-05
-0.39307	5.48706e-07	-0.39307	1.33667e-06	-0.39307	2.12128e-06	-0.59326	-1.68549e-05	-0.59326	-2.93884e-06													-0.39307	5.48706e-07	-0.25287	1.8515e-05	-0.25287	1.185e-05
-0.39063	7.57751e-07	-0.39063	1.52527e-06	-0.39063	2.29675e-06	-0.59082	-1.63727e-05	-0.59082	-2.85065e-06													-0.39063	7.57751e-07	-0.25043	1.86401e-05	-0.25043	1.18073e-05
-0.38818	9.79614e-07	-0.38818	1.72089e-06	-0.38818	2.47772e-06	-0.58838	-1.59302e-05	-0.58838	-2.77649e-06													-0.38818	9.79614e-07	-0.24799	1.86829e-05	-0.24799	1.17157e-05
-0.38574	1.21613e-06	-0.38574	1.92841e-06	-0.38574	2.66235e-06	-0.58594	-1.55212e-05	-0.58594	-2.70935e-06													-0.38574	1.21613e-06	-0.24555	1.8634e-05	-0.24555	1.15784e-05
-0.3833	1.46301e-06	-0.3833	2.14691e-06	-0.3833	2.84821e-06	-0.5835	-1.51367e-05	-0.5835	-2.63733e-06													-0.3833	1.46301e-06	-0.24311	1.84998e-05	-0.24311	1.13922e-05
-0.38086	1.7215e-06	-0.38086	2.38037e-06	-0.38086	3.04199e-06	-0.58105	-1.47705e-05	-0.58105	-2.57874e-06													-0.38086	1.7215e-06	-0.24066	1.82739e-05	-0.24066	1.11603e-05
-0.37842	1.99066e-06	-0.37842	2.62817e-06	-0.37842	3.24371e-06	-0.57861	-1.44196e-05	-0.57861	-2.50885e-06													-0.37842	1.99066e-06	-0.23822	1.79565e-05	-0.23822	1.08795e-05
-0.37598	2.27142e-06	-0.37598	2.88727e-06	-0.37598	3.45215e-06	-0.57617	-1.40869e-05	-0.57617	-2.44843e-06													-0.37598	2.27142e-06	-0.23578	1.75537e-05	-0.23578	1.05652e-05
-0.37354	2.56714e-06	-0.37354	3.15491e-06	-0.37354	3.66516e-06	-0.57373	-1.37695e-05	-0.57373	-2.39136e-06													-0.37354	2.56714e-06	-0.23334	1.70654e-05	-0.23334	1.02142e-05
-0.37109	2.8775e-06	-0.37109	3.44116e-06	-0.37109	3.88519e-06	-0.57129	-1.34613e-05	-0.57129	-2.33887e-06													-0.37109	2.8775e-06	-0.2309	1.64886e-05	-0.2309	9.83276e-06
-0.36865	3.19672e-06	-0.36865	3.74054e-06	-0.36865	4.11621e-06	-0.56885	-1.31622e-05	-0.56885	-2.27722e-06													-0.36865	3.19672e-06	-0.22846	1.58295e-05	-0.22846	9.42078e-06
-0.36621	3.53149e-06	-0.36621	4.05304e-06	-0.36621	4.35913e-06	-0.56641	-1.28754e-05	-0.56641	-2.22321e-06													-0.36621	3.53149e-06	-0.22602	1.51062e-05	-0.22602	8.98743e-06
-0.36377	3.8739e-06	-0.36377	4.37561e-06	-0.36377	4.6048e-06	-0.56396	-1.25916e-05	-0.56396	-2.16888e-06													-0.36377	3.8739e-06	-0.22357	1.4328e-05	-0.22357	8.54797e-06
-0.36133	4.2337e-06	-0.36133	4.71161e-06	-0.36133	4.85962e-06	-0.56152	-1.23169e-05	-0.56152	-2.1167e-06													-0.36133	4.2337e-06	-0.22113	1.3504e-05	-0.22113	8.10547e-06
-0.35889	4.6048e-06	-0.35889	5.06287e-06	-0.35889	5.1239e-06	-0.55908	-1.20514e-05	-0.55908	-2.07123e-06													-0.35889	4.6048e-06	-0.21869	1.26465e-05	-0.21869	7.65686e-06
-0.35645	4.98657e-06	-0.35645	5.42603e-06	-0.35645	5.39551e-06	-0.55664	-1.1792e-05	-0.55664	-2.0224e-06													-0.35645	4.98657e-06	-0.21625	1.17828e-05	-0.21625	7.21436e-06
-0.354	5.38025e-06	-0.354	5.79529e-06	-0.354	5.67932e-06	-0.5542	-1.15417e-05	-0.5542	-1.97235e-06													-0.354	5.38025e-06	-0.21381	1.09314e-05	-0.21381	6.79626e-06
-0.35156	5.78613e-06	-0.35156	6.17065e-06	-0.35156	5.95703e-06	-0.55176	-1.12946e-05	-0.55176	-1.9339e-06													-0.35156	5.78613e-06	-0.21137	1.01135e-05	-0.21137	6.39343e-06
-0.34912	6.21338e-06	-0.34912	6.56738e-06	-0.34912	6.25305e-06	-0.54932	-1.10565e-05	-0.54932	-1.88568e-06													-0.34912	6.21338e-06	-0.20893	9.32617e-06	-0.20893	6.00891e-06
-0.34668	6.64673e-06	-0.34668	6.97327e-06	-0.34668	6.55823e-06	-0.54688	-1.08185e-05	-0.54688	-1.83899e-06													-0.34668	6.64673e-06	-0.20648	8.58154e-06	-0.20648	5.64575e-06
-0.34424	7.09534e-06	-0.34424	7.3822e-06	-0.34424	6.86646e-06	-0.54443	-1.05896e-05	-0.54443	-1.79688e-06													-0.34424	7.09534e-06	-0.20404	7.90405e-06	-0.20404	5.30701e-06
-0.3418	7.5531e-06	-0.3418	7.80029e-06	-0.3418	7.17468e-06	-0.54199	-1.03577e-05	-0.54199	-1.75903e-06													-0.3418	7.5531e-06	-0.2016	7.27539e-06	-0.2016	4.99573e-06
-0.33936	8.02002e-06	-0.33936	8.21838e-06	-0.33936	7.49207e-06	-0.53955	-1.01349e-05	-0.53955	-1.71661e-06													-0.33936	8.02002e-06	-0.19916	6.70776e-06	-0.19916	4.70581e-06
-0.33691	8.5022e-06	-0.33691	8.64868e-06	-0.33691	7.8125e-06	-0.53711	-9.91821e-06	-0.53711	-1.67694e-06													-0.33691	8.5022e-06	-0.19672	6.18896e-06	-0.19672	4.43817e-06
-0.33447	8.98743e-06	-0.33447	9.08813e-06	-0.33447	8.13599e-06	-0.53467	-9.70154e-06	-0.53467	-1.63666e-06													-0.33447	8.98743e-06	-0.19428	5.72205e-06	-0.19428	4.18701e-06
-0.33203	9.48181e-06	-0.33203	9.52148e-06	-0.33203	8.46252e-06	-0.53223	-9.48792e-06	-0.53223	-1.59576e-06													-0.33203	9.48181e-06	-0.19184	5.31006e-06	-0.19184	3.96027e-06
-0.32959	9.9884e-06	-0.32959	9.96704e-06	-0.32959	8.79211e-06	-0.52979	-9.27734e-06	-0.52979	-1.5625e-06													-0.32959	9.9884e-06	-0.18939	4.9408e-06	-0.18939	3.75e-06
-0.32715	1.05042e-05	-0.32715	1.04126e-05	-0.32715	9.1156e-06	-0.52734	-9.07288e-06	-0.52734	-1.53107e-06													-0.32715	1.05042e-05	-0.18695	4.61456e-06	-0.18695	3.5556e-06
-0.32471	1.10199e-05	-0.32471	1.08582e-05	-0.32471	9.44214e-06	-0.5249	-8.86841e-06	-0.5249	-1.48804e-06													-0.32471	1.10199e-05	-0.18451	4.31274e-06	-0.18451	3.3728e-06
-0.32227	1.15387e-05	-0.32227	1.13037e-05	-0.32227	9.77173e-06	-0.52246	-8.66699e-06	-0.52246	-1.45233e-06													-0.32227	1.15387e-05	-0.18207	4.0448e-06	-0.18207	3.20679e-06
-0.31982	1.20667e-05	-0.31982	1.17523e-05	-0.31982	1.00922e-05	-0.52002	-8.46863e-06	-0.52002	-1.4151e-06													-0.31982	1.20667e-05	-0.17963	3.8028e-06	-0.17963	3.05573e-06
-0.31738	1.26038e-05	-0.31738	1.21948e-05	-0.31738	1.04156e-05	-0.51758	-8.27332e-06	-0.51758	-1.38214e-06													-0.31738	1.26038e-05	-0.17719	3.58002e-06	-0.17719	2.91321e-06
-0.31494	1.31439e-05	-0.31494	1.26404e-05	-0.31494	1.073e-05	-0.51514	-8.078e-06	-0.51514	-1.35254e-06													-0.31494	1.31439e-05	-0.17475	3.3844e-06	-0.17475	2.78229e-06
-0.3125	1.36932e-05	-0.3125	1.30951e-05	-0.3125	1.10565e-05	-0.5127	-7.88574e-06	-0.5127	-1.31866e-06													-0.3125	1.36932e-05	-0.1723	3.2077e-06	-0.1723	2.65778e-06
-0.31006	1.42365e-05	-0.31006	1.35345e-05	-0.31006	1.13678e-05	-0.51025	-7.69653e-06	-0.51025	-1.28632e-06													-0.31006	1.42365e-05	-0.16986	3.03802e-06	-0.16986	2.54517e-06
-0.30762	1.47949e-05	-0.30762	1.39679e-05	-0.30762	1.16699e-05	-0.50781	-7.50732e-06	-0.50781	-1.25977e-06													-0.30762	1.47949e-05	-0.16742	2.89093e-06	-0.16742	2.44324e-06
-0.30518	1.53534e-05	-0.30518	1.43982e-05	-0.30518	1.19629e-05	-0.50537	-7.32117e-06	-0.50537	-1.22589e-06													-0.30518	1.53534e-05	-0.16498	2.75146e-06	-0.16498	2.3465e-06
-0.30273	1.59119e-05	-0.30273	1.48224e-05	-0.30273	1.22498e-05	-0.50293	-7.13501e-06	-0.50293	-1.19476e-06													-0.30273	1.59119e-05	-0.16254	2.61932e-06	-0.16254	2.25403e-06
-0.30029	1.64825e-05	-0.30029	1.52374e-05	-0.30029	1.25275e-05	-0.50049	-6.9519e-06	-0.50049	-1.16608e-06													-0.30029	1.64825e-05	-0.1601	2.50397e-06	-0.1601	2.1701e-06
-0.29785	1.70624e-05	-0.29785	1.56464e-05	-0.29785	1.2793e-05	-0.49805	-6.77185e-06	-0.49805	-1.13556e-06													-0.29785	1.70624e-05	-0.15766	2.40906e-06	-0.15766	2.09259e-06
-0.29541	1.76453e-05	-0.29541	1.604e-05	-0.29541	1.30493e-05	-0.49561	-6.59485e-06	-0.49561	-1.1084e-06													-0.29541	1.76453e-05	-0.15521	2.2995e-06	-0.15521	2.01965e-06
-0.29297	1.82404e-05	-0.29297	1.64246e-05	-0.29297	1.32874e-05	-0.49316	-6.41479e-06	-0.49316	-1.08246e-06													-0.29297	1.82404e-05	-0.15277	2.20581e-06	-0.15277	1.94977e-06
-0.29053	1.88385e-05	-0.29053	1.6803e-05	-0.29053	1.35162e-05	-0.49072	-6.23474e-06	-0.49072	-1.05255e-06													-0.29053	1.88385e-05	-0.15033	2.12219e-06	-0.15033	1.88446e-06
-0.28809	1.94336e-05	-0.28809	1.71661e-05	-0.28809	1.37299e-05	-0.48828	-6.06079e-06	-0.48828	-1.0257e-06													-0.28809	1.94336e-05	-0.14789	2.0459e-06	-0.14789	1.82404e-06
-0.28564	2.00287e-05	-0.28564	1.7514e-05	-0.28564	1.39252e-05	-0.48584	-5.88074e-06	-0.48584	-1.00616e-06													-0.28564	2.00287e-05	-0.14545	1.97571e-06	-0.14545	1.76788e-06
-0.2832	2.06177e-05	-0.2832	1.78406e-05	-0.2832	1.4093e-05	-0.4834	-5.70679e-06	-0.4834	-9.79614e-07													-0.2832	2.06177e-05	-0.14301	1.9046e-06	-0.14301	1.71417e-06
-0.28076	2.11945e-05	-0.28076	1.81519e-05	-0.28076	1.42487e-05	-0.48096	-5.53284e-06	-0.48096	-9.51538e-07													-0.28076	2.11945e-05	-0.14057	1.84021e-06	-0.14057	1.6626e-06
-0.27832	2.17529e-05	-0.27832	1.84448e-05	-0.27832	1.43829e-05	-0.47852	-5.36194e-06	-0.47852	-9.2865e-07													-0.27832	2.17529e-05	-0.13813	1.77826e-06	-0.13813	1.61469e-06
-0.27588	2.22839e-05	-0.27588	1.87134e-05	-0.27588	1.44897e-05	-0.47607	-5.19104e-06	-0.47607	-9.03625e-07													-0.27588	2.22839e-05	-0.13568	1.73523e-06	-0.13568	1.57074e-06
-0.27344	2.27875e-05	-0.27344	1.89453e-05	-0.27344	1.4566e-05	-0.47363	-5.02014e-06	-0.47363	-8.82263e-07													-0.27344	2.27875e-05	-0.13324	1.68274e-06	-0.13324	1.53046e-06
-0.271	2.32697e-05	-0.271	1.91711e-05	-0.271	1.4624e-05	-0.47119	-4.84985e-06	-0.47119	-8.62427e-07													-0.271	2.32697e-05	-0.1308	1.63025e-06	-0.1308	1.48956e-06
-0.26855	2.37152e-05	-0.26855	1.93634e-05	-0.26855	1.46576e-05	-0.46875	-4.68231e-06	-0.46875	-8.37708e-07													-0.26855	2.37152e-05	-0.12836	1.58203e-06	-0.12836	1.45142e-06
-0.26611	2.4118e-05	-0.26611	1.9519e-05	-0.26611	1.46576e-05	-0.46631	-4.51294e-06	-0.46631	-8.14209e-07													-0.26611	2.4118e-05	-0.12592	1.53687e-06	-0.12592	1.41602e-06
-0.26367	2.44843e-05	-0.26367	1.96442e-05	-0.26367	1.4624e-05	-0.46387	-4.34387e-06	-0.46387	-7.99561e-07													-0.26367	2.44843e-05	-0.12348	1.49567e-06	-0.12348	1.38306e-06
-0.26123	2.48016e-05	-0.26123	1.97357e-05	-0.26123	1.45569e-05	-0.46143	-4.17786e-06	-0.46143	-7.75757e-07													-0.26123	2.48016e-05	-0.12104	1.45599e-06	-0.12104	1.35101e-06
-0.25879	2.50732e-05	-0.25879	1.97906e-05	-0.25879	1.44623e-05	-0.45898	-4.01245e-06	-0.45898	-7.547e-07													-0.25879	2.50732e-05	-0.11859	1.41632e-06	-0.11859	1.31897e-06
-0.25635	2.52899e-05	-0.25635	1.98059e-05	-0.25635	1.43311e-05	-0.45654	-3.84766e-06	-0.45654	-7.35779e-07													-0.25635	2.52899e-05	-0.11615	1.38275e-06	-0.11615	1.28906e-06
-0.25391	2.54486e-05	-0.25391	1.97754e-05	-0.25391	1.41693e-05	-0.4541	-3.68103e-06	-0.4541	-7.14111e-07													-0.25391	2.54486e-05	-0.11371	1.35254e-06	-0.11371	1.26221e-06
-0.25146	2.55615e-05	-0.25146	1.97021e-05	-0.25146	1.39771e-05	-0.45166	-3.51837e-06	-0.45166	-6.96716e-07													-0.25146	2.55615e-05	-0.11127	1.32172e-06	-0.11127	1.23749e-06
-0.24902	2.56104e-05	-0.24902	1.95892e-05	-0.24902	1.37482e-05	-0.44922	-3.35632e-06	-0.44922	-6.81152e-07													-0.24902	2.56104e-05	-0.10883	1.28906e-06	-0.10883	1.21124e-06
-0.24658	2.55951e-05	-0.24658	1.94275e-05	-0.24658	1.34979e-05	-0.44678	-3.19244e-06	-0.44678	-6.57959e-07													-0.24658	2.55951e-05	-0.10639	1.2616e-06	-0.10639	1.18652e-06
-0.24414	2.55127e-05	-0.24414	1.9223e-05	-0.24414	1.32263e-05	-0.44434	-3.02979e-06	-0.44434	-6.39038e-07													-0.24414	2.55127e-05	-0.10395	1.23657e-06	-0.10395	1.16241e-06
-0.2417	2.53662e-05	-0.2417	1.89728e-05	-0.2417	1.29242e-05	-0.44189	-2.87018e-06	-0.44189	-6.26526e-07													-0.2417	2.53662e-05	-0.1015	1.21368e-06	-0.1015	1.14227e-06
-0.23926	2.51495e-05	-0.23926	1.86798e-05	-0.23926	1.26038e-05	-0.43945	-2.71149e-06	-0.43945	-6.08521e-07													-0.23926	2.51495e-05	-0.09906	1.18866e-06	-0.09906	1.12213e-06
-0.23682	2.48627e-05	-0.23682	1.83472e-05	-0.23682	1.22711e-05	-0.43701	-2.55463e-06	-0.43701	-5.91125e-07													-0.23682	2.48627e-05	-0.09662	1.16455e-06	-0.09662	1.09985e-06
-0.23438	2.45026e-05	-0.23438	1.7981e-05	-0.23438	1.19263e-05	-0.43457	-2.39502e-06	-0.43457	-5.77393e-07													-0.23438	2.45026e-05	-0.09418	1.14227e-06	-0.09418	1.08032e-06
-0.23193	2.40753e-05	-0.23193	1.75873e-05	-0.23193	1.15753e-05	-0.43213	-2.23969e-06	-0.43213	-5.59387e-07													-0.23193	2.40753e-05	-0.09174	1.12122e-06	-0.09174	1.06354e-06
-0.22949	2.35809e-05	-0.22949	1.7157e-05	-0.22949	1.12213e-05	-0.42969	-2.0874e-06	-0.42969	-5.45349e-07													-0.22949	2.35809e-05	-0.0893	1.09894e-06	-0.0893	1.04614e-06
-0.22705	2.30225e-05	-0.22705	1.67114e-05	-0.22705	1.08643e-05	-0.42725	-1.93146e-06	-0.42725	-5.24902e-07													-0.22705	2.30225e-05	-0.08686	1.0791e-06	-0.08686	1.02936e-06
-0.22461	2.23969e-05	-0.22461	1.62537e-05	-0.22461	1.05133e-05	-0.4248	-1.77765e-06	-0.4248	-5.05371e-07													-0.22461	2.23969e-05	-0.08441	1.05896e-06	-0.08441	1.01135e-06
-0.22217	2.17194e-05	-0.22217	1.57776e-05	-0.22217	1.01715e-05	-0.42236	-1.62537e-06	-0.42236	-4.90417e-07													-0.22217	2.17194e-05	-0.08197	1.04401e-06	-0.08197	9.95178e-07
-0.21973	2.099e-05	-0.21973	1.53015e-05	-0.21973	9.83582e-06	-0.41992	-1.47522e-06	-0.41992	-4.81262e-07													-0.21973	2.099e-05	-0.07953	1.02844e-06	-0.07953	9.8114e-07
-0.21729	2.02271e-05	-0.21729	1.48224e-05	-0.21729	9.50317e-06	-0.41748	-1.32477e-06	-0.41748	-4.66064e-07													-0.21729	2.02271e-05	-0.07709	1.01013e-06	-0.07709	9.66492e-07
-0.21484	1.94366e-05	-0.21484	1.43494e-05	-0.21484	9.18884e-06	-0.41504	-1.17889e-06	-0.41504	-4.53156e-07													-0.21484	1.94366e-05	-0.07465	9.92432e-07	-0.07465	9.51538e-07
-0.2124	1.86218e-05	-0.2124	1.38855e-05	-0.2124	8.88367e-06	-0.4126	-1.03149e-06	-0.4126	-4.40399e-07													-0.2124	1.86218e-05	-0.07221	9.74731e-07	-0.07221	9.36279e-07
-0.20996	1.77979e-05	-0.20996	1.34308e-05	-0.20996	8.5907e-06	-0.41016	-8.85315e-07	-0.41016	-4.24011e-07													-0.20996	1.77979e-05	-0.06977	9.61914e-07	-0.06977	9.23462e-07
-0.20752	1.6983e-05	-0.20752	1.29883e-05	-0.20752	8.30994e-06	-0.40771	-7.38831e-07	-0.40771	-4.1449e-07													-0.20752	1.6983e-05	-0.06732	9.4635e-07	-0.06732	9.1156e-07
-0.20508	1.61774e-05	-0.20508	1.2558e-05	-0.20508	8.03833e-06	-0.40527	-5.96313e-07	-0.40527	-4.02496e-07													-0.20508	1.61774e-05	-0.06488	9.33228e-07	-0.06488	8.99048e-07
-0.20264	1.53931e-05	-0.20264	1.2149e-05	-0.20264	7.78503e-06	-0.40283	-4.55627e-07	-0.40283	-3.86719e-07													-0.20264	1.53931e-05	-0.06244	9.17358e-07	-0.06244	8.8562e-07
-0.2002	1.46332e-05	-0.2002	1.17523e-05	-0.2002	7.54395e-06	-0.40039	-3.14148e-07	-0.40039	-3.7558e-07													-0.2002	1.46332e-05	-0.06	9.05151e-07	-0.06	8.72803e-07
-0.19775	1.39008e-05	-0.19775	1.13739e-05	-0.19775	7.31201e-06	-0.39795	-1.73645e-07	-0.39795	-3.67523e-07													-0.19775	1.39008e-05	-0.05756	8.96912e-07	-0.05756	8.61816e-07
-0.19531	1.32019e-05	-0.19531	1.10077e-05	-0.19531	7.08923e-06	-0.39551	-3.47595e-08	-0.39551	-3.54523e-07													-0.19531	1.32019e-05	-0.05512	8.81042e-07	-0.05512	8.51135e-07
-0.19287	1.25427e-05	-0.19287	1.06659e-05	-0.19287	6.88477e-06	-0.39307	1.01105e-07	-0.39307	-3.43903e-07													-0.19287	1.25427e-05	-0.05268	8.6731e-07	-0.05268	8.38623e-07
-0.19043	1.19141e-05	-0.19043	1.03394e-05	-0.19043	6.6864e-06	-0.39063	2.37549e-07	-0.39063	-3.35022e-07													-0.19043	1.19141e-05	-0.05023	8.55408e-07	-0.05023	8.26111e-07
-0.18799	1.1319e-05	-0.18799	1.0025e-05	-0.18799	6.49719e-06	-0.38818	3.74176e-07	-0.38818	-3.22418e-07													-0.18799	1.1319e-05	-0.04779	8.43506e-07	-0.04779	8.15125e-07
-0.18555	1.07635e-05	-0.18555	9.7229e-06	-0.18555	6.31714e-06	-0.38574	5.1239e-07	-0.38574	-3.14148e-07													-0.18555	1.07635e-05	-0.05023	7.68738e-07	-0.05023	7.58362e-07
-0.18311	1.02448e-05	-0.18311	9.44214e-06	-0.18311	6.14319e-06	-0.3833	6.44531e-07	-0.3833	-3.05908e-07													-0.18311	1.02448e-05	-0.05268	7.17773e-07	-0.05268	7.17468e-07
-0.18066	9.75037e-06	-0.18066	9.17358e-06	-0.18066	5.98145e-06	-0.38086	7.80334e-07	-0.38086	-2.91229e-07													-0.18066	9.75037e-06	-0.05512	6.7749e-07	-0.05512	6.82068e-07
-0.17822	9.2926e-06	-0.17822	8.91418e-06	-0.17822	5.82886e-06	-0.37842	9.16748e-07	-0.37842	-2.83417e-07													-0.17822	9.2926e-06	-0.05756	6.46973e-07	-0.05756	6.52466e-07
-0.17578	8.85925e-06	-0.17578	8.66699e-06	-0.17578	5.68237e-06	-0.37598	1.05225e-06	-0.37598	-2.76855e-07													-0.17578	8.85925e-06	-0.06	6.18591e-07	-0.06	6.26831e-07
-0.17334	8.45337e-06	-0.17334	8.43506e-06	-0.17334	5.53894e-06	-0.37354	1.18988e-06	-0.37354	-2.66876e-07													-0.17334	8.45337e-06
-0.1709	8.08411e-06	-0.1709	8.21533e-06	-0.1709	5.41077e-06	-0.37109	1.3266e-06	-0.37109	-2.59186e-07													-0.1709	8.08411e-06
-0.16846	7.7301e-06	-0.16846	8.00476e-06	-0.16846	5.28259e-06	-0.36865	1.46606e-06	-0.36865	-2.51892e-07													-0.16846	7.7301e-06
-0.16602	7.39441e-06	-0.16602	7.80029e-06	-0.16602	5.16357e-06	-0.36621	1.60858e-06	-0.36621	-2.40936e-07													-0.16602	7.39441e-06
-0.16357	7.08618e-06	-0.16357	7.60803e-06	-0.16357	5.04456e-06	-0.36377	1.7511e-06	-0.36377	-2.35565e-07													-0.16357	7.08618e-06
-0.16113	6.79626e-06	-0.16113	7.42798e-06	-0.16113	4.935e-06	-0.36133	1.89392e-06	-0.36133	-2.29004e-07													-0.16113	6.79626e-06
-0.15869	6.52161e-06	-0.15869	7.25098e-06	-0.15869	4.83124e-06	-0.35889	2.03857e-06	-0.35889	-2.17407e-07													-0.15869	6.52161e-06
-0.15625	6.26831e-06	-0.15625	7.08313e-06	-0.15625	4.73145e-06	-0.35645	2.18994e-06	-0.35645	-2.09412e-07													-0.15625	6.26831e-06
-0.15381	6.03333e-06	-0.15381	6.92749e-06	-0.15381	4.63501e-06	-0.354	2.34222e-06	-0.354	-2.05414e-07													-0.15381	6.03333e-06
-0.15137	5.81055e-06	-0.15137	6.77185e-06	-0.15137	4.54315e-06	-0.35156	2.49268e-06	-0.35156	-1.97662e-07													-0.15137	5.81055e-06
-0.14893	5.60608e-06	-0.14893	6.62537e-06	-0.14893	4.45618e-06	-0.34912	2.6532e-06	-0.34912	-1.91711e-07													-0.14893	5.60608e-06
-0.14648	5.41077e-06	-0.14648	6.49109e-06	-0.14648	4.37256e-06	-0.34668	2.81494e-06	-0.34668	-1.86066e-07													-0.14648	5.41077e-06
-0.14404	5.22461e-06	-0.14404	6.35376e-06	-0.14404	4.29291e-06	-0.34424	2.97852e-06	-0.34424	-1.76941e-07													-0.14404	5.22461e-06
-0.1416	5.05371e-06	-0.1416	6.22559e-06	-0.1416	4.2157e-06	-0.3418	3.14484e-06	-0.3418	-1.73431e-07													-0.1416	5.05371e-06
-0.13916	4.89532e-06	-0.13916	6.10657e-06	-0.13916	4.13971e-06	-0.33936	3.31207e-06	-0.33936	-1.67938e-07													-0.13916	4.89532e-06
-0.13672	4.73602e-06	-0.13672	5.9906e-06	-0.13672	4.0683e-06	-0.33691	3.48114e-06	-0.33691	-1.57684e-07													-0.13672	4.73602e-06
-0.13428	4.59564e-06	-0.13428	5.87769e-06	-0.13428	4.00391e-06	-0.33447	3.65082e-06	-0.33447	-1.5155e-07													-0.13428	4.59564e-06
-0.13184	4.45831e-06	-0.13184	5.77087e-06	-0.13184	3.93829e-06	-0.33203	3.82355e-06	-0.33203	-1.48865e-07													-0.13184	4.45831e-06
-0.12939	4.33197e-06	-0.12939	5.66711e-06	-0.12939	3.8739e-06	-0.32959	3.99933e-06	-0.32959	-1.42151e-07													-0.12939	4.33197e-06
-0.12695	4.21539e-06	-0.12695	5.56946e-06	-0.12695	3.81531e-06	-0.32715	4.17206e-06	-0.32715	-1.37756e-07													-0.12695	4.21539e-06
-0.12451	4.09943e-06	-0.12451	5.47485e-06	-0.12451	3.75702e-06	-0.32471	4.34235e-06	-0.32471	-1.33148e-07													-0.12451	4.09943e-06
-0.12207	3.9917e-06	-0.12207	5.3833e-06	-0.12207	3.70209e-06	-0.32227	4.51111e-06	-0.32227	-1.25122e-07													-0.12207	3.9917e-06
-0.11963	3.8913e-06	-0.11963	5.29785e-06	-0.11963	3.64685e-06	-0.31982	4.68079e-06	-0.31982	-1.23474e-07													-0.11963	3.8913e-06
-0.11719	3.79425e-06	-0.11719	5.2124e-06	-0.11719	3.59314e-06	-0.31738	4.84314e-06	-0.31738	-1.19141e-07													-0.11719	3.79425e-06
-0.11475	3.70209e-06	-0.11475	5.13306e-06	-0.11475	3.54492e-06	-0.31494	5.00183e-06	-0.31494	-1.09406e-07													-0.11475	3.70209e-06
-0.1123	3.61389e-06	-0.1123	5.05676e-06	-0.1123	3.49915e-06	-0.3125	5.16357e-06	-0.3125	-1.04614e-07													-0.1123	3.61389e-06
-0.10986	3.52875e-06	-0.10986	4.98047e-06	-0.10986	3.45093e-06	-0.31006	5.31006e-06	-0.31006	-1.02539e-07													-0.10986	3.52875e-06
-0.10742	3.45093e-06	-0.10742	4.90601e-06	-0.10742	3.40515e-06	-0.30762	5.45044e-06	-0.30762	-9.66187e-08													-0.10742	3.45093e-06
-0.10498	3.3783e-06	-0.10498	4.83734e-06	-0.10498	3.36304e-06	-0.30518	5.58167e-06	-0.30518	-9.39331e-08													-0.10498	3.3783e-06
-0.10254	3.30414e-06	-0.10254	4.77112e-06	-0.10254	3.32245e-06	-0.30273	5.70374e-06	-0.30273	-9.53674e-08													-0.10254	3.30414e-06
-0.1001	3.23334e-06	-0.1001	4.7052e-06	-0.1001	3.28186e-06	-0.30029	5.8197e-06	-0.30029	-8.67004e-08													-0.1001	3.23334e-06
-0.09766	3.16406e-06	-0.09766	4.64233e-06	-0.09766	3.2431e-06	-0.29785	5.92041e-06	-0.29785	-8.54187e-08													-0.09766	3.16406e-06
-0.09521	3.10089e-06	-0.09521	4.58008e-06	-0.09521	3.20221e-06	-0.29541	6.01196e-06	-0.29541	-8.1543e-08													-0.09521	3.10089e-06
-0.09277	3.03955e-06	-0.09277	4.52637e-06	-0.09277	3.16742e-06	-0.29297	6.08826e-06	-0.29297	-7.1167e-08													-0.09277	3.03955e-06
-0.09033	2.97821e-06	-0.09033	4.46899e-06	-0.09033	3.13446e-06	-0.29053	6.15234e-06	-0.29053	-6.81763e-08													-0.09033	2.97821e-06
-0.08789	2.92114e-06	-0.08789	4.41132e-06	-0.08789	3.09845e-06	-0.28809	6.20728e-06	-0.28809	-6.5094e-08													-0.08789	2.92114e-06
-0.08545	2.86591e-06	-0.08545	4.35822e-06	-0.08545	3.06519e-06	-0.28564	6.24084e-06	-0.28564	-5.98755e-08													-0.08545	2.86591e-06
-0.08301	2.81555e-06	-0.08301	4.30634e-06	-0.08301	3.03375e-06	-0.2832	6.25916e-06	-0.2832	-5.86853e-08													-0.08301	2.81555e-06
-0.08057	2.76093e-06	-0.08057	4.25659e-06	-0.08057	3.00385e-06	-0.28076	6.26221e-06	-0.28076	-5.40466e-08													-0.08057	2.76093e-06
-0.07813	2.70844e-06	-0.07813	4.20746e-06	-0.07813	2.97546e-06	-0.27832	6.25305e-06	-0.27832	-4.93164e-08													-0.07813	2.70844e-06
-0.07568	2.66052e-06	-0.07568	4.16077e-06	-0.07568	2.94678e-06	-0.27588	6.22559e-06	-0.27588	-5.15747e-08													-0.07568	2.66052e-06
-0.07324	2.61658e-06	-0.07324	4.11621e-06	-0.07324	2.91687e-06	-0.27344	6.17981e-06	-0.27344	-4.599e-08													-0.07324	2.61658e-06
-0.0708	2.57294e-06	-0.0708	4.07318e-06	-0.0708	2.89124e-06	-0.271	6.12488e-06	-0.271	-3.83911e-08													-0.0708	2.57294e-06
-0.06836	2.53021e-06	-0.06836	4.03198e-06	-0.06836	2.86591e-06	-0.26855	6.05164e-06	-0.26855	-3.62122e-08													-0.06836	2.53021e-06
-0.06592	2.48871e-06	-0.06592	3.9917e-06	-0.06592	2.83997e-06	-0.26611	5.96924e-06	-0.26611	-3.27759e-08													-0.06592	2.48871e-06
-0.06348	2.44995e-06	-0.06348	3.94989e-06	-0.06348	2.81494e-06	-0.26367	5.87463e-06	-0.26367	-2.90436e-08													-0.06348	2.44995e-06
-0.06104	2.41455e-06	-0.06104	3.91327e-06	-0.06104	2.79175e-06	-0.26123	5.77087e-06	-0.26123	-2.79205e-08													-0.06104	2.41455e-06
-0.05859	2.37549e-06	-0.05859	3.87726e-06	-0.05859	2.77008e-06	-0.25879	5.65491e-06	-0.25879	-2.37579e-08													-0.05859	2.37549e-06
-0.05615	2.33795e-06	-0.05615	3.83911e-06	-0.05615	2.74811e-06	-0.25635	5.53284e-06	-0.25635	-1.88843e-08													-0.05615	2.33795e-06
-0.05371	2.30255e-06	-0.05371	3.80493e-06	-0.05371	2.72797e-06	-0.25391	5.40466e-06	-0.25391	-2.03766e-08													-0.05371	2.30255e-06
-0.05127	2.26807e-06	-0.05127	3.77014e-06	-0.05127	2.70447e-06	-0.25146	5.27954e-06	-0.25146	-1.73889e-08													-0.05127	2.26807e-06
-0.04883	2.23328e-06	-0.04883	3.7384e-06	-0.04883	2.68616e-06	-0.24902	5.14832e-06	-0.24902	-1.03149e-08													-0.04883	2.23328e-06
-0.04639	2.20123e-06	-0.04639	3.7085e-06	-0.04639	2.66724e-06	-0.24658	5.01404e-06	-0.24658	-8.97217e-09													-0.04639	2.20123e-06
-0.04395	2.16736e-06	-0.04395	3.67706e-06	-0.04395	2.64771e-06	-0.24414	4.88586e-06	-0.24414	-5.76782e-09													-0.04395	2.16736e-06
-0.0415	2.1405e-06	-0.0415	3.64655e-06	-0.0415	2.62878e-06	-0.2417	4.75952e-06	-0.2417	-2.31934e-09													-0.0415	2.1405e-06
-0.03906	2.11273e-06	-0.03906	3.61725e-06	-0.03906	2.61139e-06	-0.23926	4.63409e-06	-0.23926	-1.57166e-09													-0.03906	2.11273e-06
-0.03662	2.08405e-06	-0.03662	3.58978e-06	-0.03662	2.59613e-06	-0.23682	4.51019e-06	-0.23682	2.38647e-09													-0.03662	2.08405e-06
-0.03418	2.05536e-06	-0.03418	3.5611e-06	-0.03418	2.58209e-06	-0.23438	4.39484e-06	-0.23438	6.20117e-09													-0.03418	2.05536e-06
-0.03174	2.02759e-06	-0.03174	3.53546e-06	-0.03174	2.56409e-06	-0.23193	4.28162e-06	-0.23193	4.20227e-09													-0.03174	2.02759e-06
-0.0293	2.00348e-06	-0.0293	3.50616e-06	-0.0293	2.54883e-06	-0.22949	4.1748e-06	-0.22949	7.40356e-09													-0.0293	2.00348e-06
-0.02686	1.97968e-06	-0.02686	3.48267e-06	-0.02686	2.53387e-06	-0.22705	4.07074e-06	-0.22705	1.30249e-08													-0.02686	1.97968e-06
-0.02441	1.95221e-06	-0.02441	3.45978e-06	-0.02441	2.52045e-06	-0.22461	3.97186e-06	-0.22461	1.45538e-08													-0.02441	1.95221e-06
-0.02197	1.9278e-06	-0.02197	3.43658e-06	-0.02197	2.5061e-06	-0.22217	3.8797e-06	-0.22217	1.74408e-08													-0.02197	1.9278e-06
-0.01953	1.90796e-06	-0.01953	3.41187e-06	-0.01953	2.49176e-06	-0.21973	3.7912e-06	-0.21973	2.07611e-08													-0.01953	1.90796e-06
-0.01709	1.88477e-06	-0.01709	3.3902e-06	-0.01709	2.47864e-06	-0.21729	3.70514e-06	-0.21729	2.09778e-08													-0.01709	1.88477e-06
-0.01465	1.8634e-06	-0.01465	3.36914e-06	-0.01465	2.46826e-06	-0.21484	3.62488e-06	-0.21484	2.46979e-08													-0.01465	1.8634e-06
-0.01221	1.84113e-06	-0.01221	3.34808e-06	-0.01221	2.4585e-06	-0.2124	3.54919e-06	-0.2124	2.83356e-08													-0.01221	1.84113e-06
-0.00977	1.82129e-06	-0.00977	3.32764e-06	-0.00977	2.44507e-06	-0.20996	3.47595e-06	-0.20996	2.57935e-08													-0.00977	1.82129e-06
-0.00732	1.80023e-06	-0.00732	3.30505e-06	-0.00732	2.43164e-06	-0.20752	3.41034e-06	-0.20752	2.84637e-08													-0.00732	1.80023e-06
-0.00488	1.78375e-06	-0.00488	3.28522e-06	-0.00488	2.42279e-06	-0.20508	3.34351e-06	-0.20508	3.35693e-08													-0.00488	1.78375e-06
-0.00244	1.76392e-06	-0.00244	3.26813e-06	-0.00244	2.4118e-06	-0.20264	3.28156e-06	-0.20264	3.4314e-08													-0.00244	1.76392e-06
0	1.74316e-06	0	3.24738e-06	0	2.40143e-06	-0.2002	3.22357e-06	-0.2002	3.69873e-08													0	1.74316e-06
0.00244	1.72577e-06	0.00244	3.22784e-06	0.00244	2.39105e-06	-0.19775	3.16711e-06	-0.19775	3.94135e-08													0.00244	1.72577e-06
0.00488	1.71234e-06	0.00488	3.21167e-06	0.00488	2.3822e-06	-0.19531	3.1131e-06	-0.19531	3.90015e-08													0.00488	1.71234e-06
0.00732	1.6922e-06	0.00732	3.19794e-06	0.00732	2.37366e-06	-0.19287	3.06244e-06	-0.19287	4.35791e-08													0.00732	1.6922e-06
0.00977	1.67542e-06	0.00977	3.18115e-06	0.00977	2.36633e-06	-0.19043	3.013e-06	-0.19043	4.69666e-08													0.00977	1.67542e-06
0.01221	1.65802e-06	0.01221	3.16284e-06	0.01221	2.35748e-06	-0.18799	2.96631e-06	-0.18799	4.30298e-08													0.01221	1.65802e-06
0.01465	1.64368e-06	0.01465	3.14087e-06	0.01465	2.34863e-06	-0.18555	2.9248e-06	-0.18555	4.57764e-08													0.01465	1.64368e-06
0.01709	1.62933e-06	0.01709	3.12714e-06	0.01709	2.34039e-06	-0.18311	2.87994e-06	-0.18311	5.01404e-08													0.01709	1.62933e-06
0.01953	1.61499e-06	0.01953	3.11249e-06	0.01953	2.33368e-06	-0.18066	2.83875e-06	-0.18066	5.07507e-08													0.01953	1.61499e-06
0.02197	1.60156e-06	0.02197	3.0957e-06	0.02197	2.32574e-06	-0.17822	2.80243e-06	-0.17822	5.42908e-08													0.02197	1.60156e-06
0.02441	1.58936e-06	0.02441	3.08075e-06	0.02441	2.3172e-06	-0.17578	2.7652e-06	-0.17578	5.55725e-08													0.02441	1.58936e-06
0.02686	1.5744e-06	0.02686	3.06702e-06	0.02686	2.30865e-06	-0.17334	2.7298e-06	-0.17334	5.53589e-08													0.02686	1.5744e-06
0.0293	1.56219e-06	0.0293	3.05573e-06	0.0293	2.30469e-06	-0.1709	2.69684e-06	-0.1709	5.95398e-08													0.0293	1.56219e-06
0.03174	1.54907e-06	0.03174	3.04382e-06	0.03174	2.29858e-06	-0.16846	2.66266e-06	-0.16846	6.23474e-08													0.03174	1.54907e-06
0.03418	1.53625e-06	0.03418	3.03192e-06	0.03418	2.29248e-06	-0.16602	2.63214e-06	-0.16602	5.84106e-08													0.03418	1.53625e-06
0.03662	1.52435e-06	0.03662	3.01666e-06	0.03662	2.28363e-06	-0.16357	2.60437e-06	-0.16357	6.06995e-08													0.03662	1.52435e-06
0.03906	1.51489e-06	0.03906	3.00751e-06	0.03906	2.27905e-06	-0.16113	2.57294e-06	-0.16113	6.47583e-08													0.03906	1.51489e-06
0.0415	1.50269e-06	0.0415	3.00293e-06	0.0415	2.27539e-06	-0.15869	2.54395e-06	-0.15869	6.44836e-08													0.0415	1.50269e-06
0.04395	1.49231e-06	0.04395	2.98615e-06	0.04395	2.26776e-06	-0.15625	2.5174e-06	-0.15625	6.78406e-08													0.04395	1.49231e-06
0.04639	1.48315e-06	0.04639	2.97699e-06	0.04639	2.26318e-06	-0.15381	2.49329e-06	-0.15381	6.89087e-08													0.04639	1.48315e-06
0.04883	1.47461e-06	0.04883	2.96875e-06	0.04883	2.25586e-06	-0.15137	2.47009e-06	-0.15137	6.86035e-08													0.04883	1.47461e-06
0.05127	1.46759e-06	0.05127	2.95959e-06	0.05127	2.25372e-06	-0.14893	2.44507e-06	-0.14893	7.30896e-08													0.05127	1.46759e-06
0.05371	1.45844e-06	0.05371	2.95532e-06	0.05371	2.25128e-06	-0.14648	2.42035e-06	-0.14648	7.50732e-08													0.05371	1.45844e-06
0.05615	1.44806e-06	0.05615	2.94525e-06	0.05615	2.24518e-06	-0.14404	2.40082e-06	-0.14404	7.07092e-08													0.05615	1.44806e-06
0.05859	1.44226e-06	0.05859	2.93793e-06	0.05859	2.24121e-06	-0.1416	2.38129e-06	-0.1416	7.30591e-08													0.05859	1.44226e-06
0.06104	1.43433e-06	0.06104	2.93121e-06	0.06104	2.23816e-06	-0.13916	2.36053e-06	-0.13916	7.62024e-08													0.06104	1.43433e-06
0.06348	1.42578e-06	0.06348	2.92694e-06	0.06348	2.23663e-06	-0.13672	2.33948e-06	-0.13672	7.5531e-08													0.06348	1.42578e-06
0.06592	1.41907e-06	0.06592	2.92389e-06	0.06592	2.2345e-06	-0.13428	2.32239e-06	-0.13428	7.91016e-08													0.06592	1.41907e-06
0.06836	1.41235e-06	0.06836	2.91809e-06	0.06836	2.23541e-06	-0.13184	2.30469e-06	-0.13184	7.95593e-08													0.06836	1.41235e-06
0.0708	1.40717e-06	0.0708	2.91656e-06	0.0708	2.23236e-06	-0.12939	2.28668e-06	-0.12939	7.88879e-08													0.0708	1.40717e-06
0.07324	1.40472e-06	0.07324	2.91748e-06	0.07324	2.23145e-06	-0.12695	2.26807e-06	-0.12695	8.3252e-08													0.07324	1.40472e-06
0.07568	1.39954e-06	0.07568	2.91626e-06	0.07568	2.22931e-06	-0.12451	2.25159e-06	-0.12451	8.45642e-08													0.07568	1.39954e-06
0.07813	1.39343e-06	0.07813	2.91595e-06	0.07813	2.22656e-06	-0.12207	2.23755e-06	-0.12207	8.08716e-08													0.07813	1.39343e-06
0.08057	1.39191e-06	0.08057	2.91626e-06	0.08057	2.22595e-06	-0.11963	2.22137e-06	-0.11963	8.30688e-08													0.08057	1.39191e-06
0.08301	1.39038e-06	0.08301	2.91809e-06	0.08301	2.23053e-06	-0.11719	2.20459e-06	-0.11719	8.52966e-08													0.08301	1.39038e-06
0.08545	1.38458e-06	0.08545	2.92206e-06	0.08545	2.23511e-06	-0.11475	2.19147e-06	-0.11475	8.47778e-08													0.08545	1.38458e-06
0.08789	1.38519e-06	0.08789	2.9245e-06	0.08789	2.23907e-06	-0.1123	2.17712e-06	-0.1123	8.79822e-08													0.08789	1.38519e-06
0.09033	1.38428e-06	0.09033	2.92877e-06	0.09033	2.24457e-06	-0.10986	2.164e-06	-0.10986	8.77686e-08													0.09033	1.38428e-06
0.09277	1.38458e-06	0.09277	2.93365e-06	0.09277	2.24884e-06	-0.10742	2.15179e-06	-0.10742	8.67004e-08													0.09277	1.38458e-06
0.09521	1.38672e-06	0.09521	2.94159e-06	0.09521	2.25891e-06	-0.10498	2.13776e-06	-0.10498	9.17053e-08													0.09521	1.38672e-06
0.09766	1.38672e-06	0.09766	2.95166e-06	0.09766	2.26929e-06	-0.10254	2.12585e-06	-0.10254	9.2804e-08													0.09766	1.38672e-06
0.1001	1.38702e-06	0.1001	2.95868e-06	0.1001	2.27814e-06	-0.1001	2.11243e-06	-0.1001	8.88062e-08													0.1001	1.38702e-06
0.09766	1.25153e-06	0.09766	2.7356e-06	0.09766	2.01996e-06	-0.09766	2.09991e-06	-0.09766	9.08203e-08													0.09766	1.25153e-06
0.09521	1.16852e-06	0.09521	2.60559e-06	0.09521	1.87256e-06	-0.09521	2.09045e-06	-0.09521	9.22241e-08													0.09521	1.16852e-06
0.09277	1.10199e-06	0.09277	2.50336e-06	0.09277	1.75995e-06	-0.09277	2.08038e-06	-0.09277	9.17664e-08													0.09277	1.10199e-06
0.09033	1.04706e-06	0.09033	2.41425e-06	0.09033	1.66779e-06	-0.09033	2.06818e-06	-0.09033	9.48486e-08													0.09033	1.04706e-06
0.08789	9.97925e-07	0.08789	2.33643e-06	0.08789	1.58722e-06	-0.08789	2.0575e-06	-0.08789	9.39331e-08													0.08789	9.97925e-07
0.08545	9.55811e-07	0.08545	2.26593e-06	0.08545	1.51581e-06	-0.08545	2.04895e-06	-0.08545	9.32617e-08													0.08545	9.55811e-07
0.08301	9.19495e-07	0.08301	2.2052e-06	0.08301	1.45355e-06	-0.08301	2.03796e-06	-0.08301	9.82666e-08													0.08301	9.19495e-07
0.08057	8.84705e-07	0.08057	2.15118e-06	0.08057	1.39709e-06	-0.08057	2.02881e-06	-0.08057	9.90906e-08													0.08057	8.84705e-07
0.07813	8.5022e-07	0.07813	2.09839e-06	0.07813	1.34521e-06	-0.07813	2.01721e-06	-0.07813	9.49402e-08													0.07813	8.5022e-07
0.07568	8.22144e-07	0.07568	2.05078e-06	0.07568	1.2973e-06	-0.07568	2.00867e-06	-0.07568	9.67102e-08													0.07568	8.22144e-07
0.07324	7.94067e-07	0.07324	2.00684e-06	0.07324	1.25458e-06	-0.07324	2.00073e-06	-0.07324	9.75037e-08													0.07324	7.94067e-07
0.0708	7.67822e-07	0.0708	1.96503e-06	0.0708	1.2149e-06	-0.0708	1.99036e-06	-0.0708	9.66187e-08													0.0708	7.67822e-07
0.06836	7.44629e-07	0.06836	1.92657e-06	0.06836	1.17798e-06	-0.06836	1.98151e-06	-0.06836	1.00006e-07													0.06836	7.44629e-07
0.06592	7.20825e-07	0.06592	1.88965e-06	0.06592	1.14349e-06	-0.06592	1.97388e-06	-0.06592	9.84497e-08													0.06592	7.20825e-07
0.06348	7.00073e-07	0.06348	1.85181e-06	0.06348	1.10748e-06	-0.06348	1.96686e-06	-0.06348	9.76563e-08													0.06348	7.00073e-07
0.06104	6.82373e-07	0.06104	1.81915e-06	0.06104	1.07819e-06	-0.06104	1.95862e-06	-0.06104	1.02356e-07													0.06104	6.82373e-07
0.05859	6.61621e-07	0.05859	1.78955e-06	0.05859	1.05103e-06	-0.05859	1.94794e-06	-0.05859	1.02905e-07													0.05859	6.61621e-07
0.05615	6.43311e-07	0.05615	1.75751e-06	0.05615	1.02356e-06	-0.05615	1.94427e-06	-0.05615	9.8999e-08													0.05615	6.43311e-07
0.05371	6.26831e-07	0.05371	1.72821e-06	0.05371	9.96704e-07	-0.05371	1.93542e-06	-0.05371	1.00586e-07													0.05371	6.26831e-07
0.05127	6.10962e-07	0.05127	1.70105e-06	0.05127	9.73206e-07	-0.05127	1.92749e-06	-0.05127	1.00739e-07													0.05127	6.10962e-07
0.04883	5.95093e-07	0.04883	1.67633e-06	0.04883	9.50317e-07	-0.04883	1.91864e-06	-0.04883	9.97314e-08													0.04883	5.95093e-07
0.04639	5.79834e-07	0.04639	1.6507e-06	0.04639	9.28955e-07	-0.04639	1.91406e-06	-0.04639	1.03119e-07													0.04639	5.79834e-07
0.04395	5.62134e-07	0.04395	1.62537e-06	0.04395	9.06067e-07	-0.04395	1.90979e-06	-0.04395	1.01471e-07													0.04395	5.62134e-07
0.0415	5.49622e-07	0.0415	1.59851e-06	0.0415	8.84705e-07	-0.0415	1.90308e-06	-0.0415	1.00586e-07													0.0415	5.49622e-07
0.03906	5.37109e-07	0.03906	1.57562e-06	0.03906	8.65784e-07	-0.03906	1.89392e-06	-0.03906	1.05103e-07													0.03906	5.37109e-07
0.03662	5.22461e-07	0.03662	1.55518e-06	0.03662	8.48694e-07	-0.03662	1.88904e-06	-0.03662	1.05499e-07													0.03662	5.22461e-07
0.03418	5.10864e-07	0.03418	1.53168e-06	0.03418	8.28552e-07	-0.03418	1.88538e-06	-0.03418	1.01837e-07													0.03418	5.10864e-07
0.03174	4.98657e-07	0.03174	1.5094e-06	0.03174	8.10547e-07	-0.03174	1.87897e-06	-0.03174	1.03729e-07													0.03174	4.98657e-07
0.0293	4.86755e-07	0.0293	1.48895e-06	0.0293	7.94373e-07	-0.0293	1.87378e-06	-0.0293	1.03607e-07													0.0293	4.86755e-07
0.02686	4.75494e-07	0.02686	1.46912e-06	0.02686	7.77588e-07	-0.02686	1.86676e-06	-0.02686	1.02264e-07													0.02686	4.75494e-07
0.02441	4.64691e-07	0.02441	1.4505e-06	0.02441	7.62634e-07	-0.02441	1.86035e-06	-0.02441	1.05072e-07													0.02441	4.64691e-07
0.02197	4.52087e-07	0.02197	1.42853e-06	0.02197	7.4646e-07	-0.02197	1.85638e-06	-0.02197	1.02875e-07													0.02197	4.52087e-07
0.01953	4.41071e-07	0.01953	1.40717e-06	0.01953	7.2876e-07	-0.01953	1.8512e-06	-0.01953	1.01868e-07													0.01953	4.41071e-07
0.01709	4.31885e-07	0.01709	1.39099e-06	0.01709	7.14417e-07	-0.01709	1.84784e-06	-0.01709	1.0672e-07													0.01709	4.31885e-07
0.01465	4.20715e-07	0.01465	1.37177e-06	0.01465	7.01294e-07	-0.01465	1.84113e-06	-0.01465	1.06842e-07													0.01465	4.20715e-07
0.01221	4.10675e-07	0.01221	1.35162e-06	0.01221	6.8512e-07	-0.01221	1.83685e-06	-0.01221	1.03241e-07													0.01221	4.10675e-07
0.00977	4.00726e-07	0.00977	1.33301e-06	0.00977	6.71387e-07	-0.00977	1.83289e-06	-0.00977	1.04858e-07													0.00977	4.00726e-07
0.00732	3.91846e-07	0.00732	1.315e-06	0.00732	6.57654e-07	-0.00732	1.83105e-06	-0.00732	1.04004e-07													0.00732	3.91846e-07
0.00488	3.84094e-07	0.00488	1.29913e-06	0.00488	6.43921e-07	-0.00488	1.82312e-06	-0.00488	1.03363e-07													0.00488	3.84094e-07
0.00244	3.76526e-07	0.00244	1.28265e-06	0.00244	6.32019e-07	-0.00244	1.81885e-06	-0.00244	1.0611e-07													0.00244	3.76526e-07
0	3.65479e-07	0	1.26495e-06	0	6.17676e-07	0	1.8158e-06	0	1.03302e-07													0	3.65479e-07
[truncated: 31 more columns]
